# Supplementary material for: Effectiveness of the novel 3D PreemieScanner for preterm infants’ growth monitoring confirmed in a simulated setting
Source: Front Med Technol. 2025 Aug 1;7:1607538. doi: 10.3389/fmedt.2025.1607538 (PMC12354455; doi:10.3389/fmedt.2025.1607538)
Supplement: Supplementary file 3 [file Datasheet3.xlsx]

## Sheet: ALL weekly increase, for R
Source	GA	Sex	n	BL_P50	BL_Increase	BL_Prop_Increase	HC_P50	HC_Increase	HC_Prop_Increase	CrV_P50	CrV_Increase	CrV_Prop_Increase
Horemuzova2012	25	F	86	31.8			21.65
Horemuzova2012	26	F	86	32.5	0.7	0.0220126	22.15	0.5	0.0230947
Horemuzova2012	27	F	86	33.05	0.55	0.0169231	22.9	0.75	0.03386
Horemuzova2012	28	F	86	33.9	0.85	0.0257186	23.55	0.65	0.0283843
Horemuzova2012	29	F	86	34.55	0.65	0.019174	24.3	0.75	0.0318471
Horemuzova2012	30	F	86	35.25	0.7	0.0202605	24.9	0.6	0.0246914
Horemuzova2012	31	F	86	36.2	0.95	0.0269504	25.8	0.9	0.0361446
Horemuzova2012	32	F	86	36.95	0.75	0.0207182	26.55	0.75	0.0290698
Horemuzova2012	33	F	86	37.9	0.95	0.0257104	27.55	1	0.0376648
Horemuzova2012	34	F	86	38.75	0.85	0.0224274	28.55	1	0.0362976
Horemuzova2012	35	F	86	39.55	0.8	0.0206452	29.5	0.95	0.033275
Horemuzova2012	36	F	86	40.35	0.8	0.0202276	30.3	0.8	0.0271186
Horemuzova2012	37	F	86	41.3	0.95	0.023544	31.05	0.75	0.0247525
Horemuzova2012	38	F	86				31.8	0.75	0.0241546
Horemuzova2012	39	F	86				32.5	0.7	0.0220126
Horemuzova2012	40	F	86				33.2	0.7	0.0215385
Horemuzova2012	25	M	76	32.5			22.2
Horemuzova2012	26	M	76	33.1	0.6	0.0184615	22.75	0.55	0.0247748
Horemuzova2012	27	M	76	33.8	0.7	0.021148	23.3	0.55	0.0241758
Horemuzova2012	28	M	76	34.35	0.55	0.0162722	23.85	0.55	0.0236052
Horemuzova2012	29	M	76	35	0.65	0.0189229	24.55	0.7	0.0293501
Horemuzova2012	30	M	76	35.75	0.75	0.0214286	25.3	0.75	0.0305499
Horemuzova2012	31	M	76	36.4	0.65	0.0181818	25.9	0.6	0.0237154
Horemuzova2012	32	M	76	37.25	0.85	0.0233516	26.8	0.9	0.034749
Horemuzova2012	33	M	76	38	0.75	0.0201342	27.75	0.95	0.0354478
Horemuzova2012	34	M	76	38.9	0.9	0.0236842	28.5	0.75	0.027027
Horemuzova2012	35	M	76	39.75	0.85	0.0218509	29.35	0.85	0.0298246
Horemuzova2012	36	M	76	40.7	0.95	0.0238994	30.1	0.75	0.0255537
Horemuzova2012	37	M	76	41.65	0.95	0.0233415	31	0.9	0.0299003
Horemuzova2012	38	M	76				31.8	0.8	0.0258065
Horemuzova2012	39	M	76				32.5	0.7	0.0220126
Horemuzova2012	40	M	76				33.05	0.55	0.0169231
RCPCH2019	23	F	4917				21.1
RCPCH2019	24	F	4917				22.1	1	0.0473934
RCPCH2019	25	F	4917				23.2	1.1	0.0497738
RCPCH2019	26	F	4917	35.5			24.25	1.05	0.0452586
RCPCH2019	27	F	4917	36.4	0.9	0.0253521	25.3	1.05	0.043299
RCPCH2019	28	F	4917	37.5	1.1	0.0302198	26.3	1	0.0395257
RCPCH2019	29	F	4917	38.5	1	0.0266667	27.2	0.9	0.0342205
RCPCH2019	30	F	4917	39.7	1.2	0.0311688	28.1	0.9	0.0330882
RCPCH2019	31	F	4917	41	1.3	0.0327456	29	0.9	0.0320285
RCPCH2019	32	F	4917	42.1	1.1	0.0268293	29.8	0.8	0.0275862
RCPCH2019	33	F	4917	43.4	1.3	0.0308789	30.6	0.8	0.0268456
RCPCH2019	34	F	4917	44.5	1.1	0.0253456	31.2	0.6	0.0196078
RCPCH2019	35	F	4917	45.5	1	0.0224719	31.8	0.6	0.0192308
RCPCH2019	36	F	4917	46.6	1.1	0.0241758	32.4	0.6	0.0188679
RCPCH2019	37	F	4917	47.5	0.9	0.0193133	32.9	0.5	0.0154321
RCPCH2019	38	F	4917	48.4	0.9	0.0189474	33.3	0.4	0.0121581
RCPCH2019	39	F	4917	49.1	0.7	0.0144628	33.75	0.45	0.0135135
RCPCH2019	40	F	4917	49.9	0.8	0.0162933	34.1	0.35	0.0103704
RCPCH2019	23	M	6444				21.75
RCPCH2019	24	M	6444				22.7	0.95	0.0436782
RCPCH2019	25	M	6444				23.7	1	0.0440529
RCPCH2019	26	M	6444	36.5			24.7	1	0.0421941
RCPCH2019	27	M	6444	37.5	1	0.0273973	25.7	1	0.0404858
RCPCH2019	28	M	6444	38.4	0.9	0.024	26.7	1	0.0389105
RCPCH2019	29	M	6444	39.4	1	0.0260417	27.6	0.9	0.0337079
RCPCH2019	30	M	6444	40.4	1	0.0253807	28.45	0.85	0.0307971
RCPCH2019	31	M	6444	41.6	1.2	0.029703	29.25	0.8	0.0281195
RCPCH2019	32	M	6444	42.7	1.1	0.0264423	30	0.75	0.025641
RCPCH2019	33	M	6444	43.9	1.2	0.028103	30.75	0.75	0.025
RCPCH2019	34	M	6444	45	1.1	0.0250569	31.4	0.65	0.0211382
RCPCH2019	35	M	6444	46.1	1.1	0.0244444	32.2	0.8	0.0254777
RCPCH2019	36	M	6444	47.2	1.1	0.0238612	32.75	0.55	0.0170807
RCPCH2019	37	M	6444	48.3	1.1	0.0233051	33.3	0.55	0.0167939
RCPCH2019	38	M	6444	49.3	1	0.0207039	33.85	0.55	0.0165165
RCPCH2019	39	M	6444	50.1	0.8	0.0162272	34.4	0.55	0.0162482
RCPCH2019	40	M	6444	51	0.9	0.0179641	34.9	0.5	0.0145349
Villar2016	24	F	162	31.79			22.09
Villar2016	25	F	162	33.06	1.27	0.0399497	22.98	0.89	0.0402897
Villar2016	26	F	162	34.33	1.27	0.038415	23.87	0.89	0.0387293
Villar2016	27	F	162	35.60	1.27	0.0369939	24.75	0.88	0.0368664
Villar2016	28	F	162	36.87	1.27	0.0356742	25.64	0.89	0.0359596
Villar2016	29	F	162	38.14	1.27	0.0344453	26.53	0.89	0.0347114
Villar2016	30	F	162	39.41	1.27	0.0332984	27.42	0.89	0.0335469
Villar2016	31	F	162	40.68	1.27	0.0322253	28.3	0.88	0.0320934
Villar2016	32	F	162	41.95	1.27	0.0312193	29.19	0.89	0.0314488
Villar2016	24	M	181	32.21			22.34
Villar2016	25	M	181	33.48	1.27	0.0394287	23.23	0.89	0.0398389
Villar2016	26	M	181	34.75	1.27	0.0379331	24.12	0.89	0.0383125
Villar2016	27	M	181	36.02	1.27	0.0365468	25	0.88	0.0364842
Villar2016	28	M	181	37.29	1.27	0.0352582	25.89	0.89	0.0356
Villar2016	29	M	181	38.56	1.27	0.0340574	26.78	0.89	0.0343762
Villar2016	30	M	181	39.83	1.27	0.0329357	27.67	0.89	0.0332338
Villar2016	31	M	181	41.10	1.27	0.0318855	28.55	0.88	0.0318034
Villar2016	32	M	181	42.37	1.27	0.0309002	29.44	0.89	0.0311734
Young2020	25	F	88	30.7			21.3
Young2020	26	F	88	31.5	0.8	0.0260586	22	0.7	0.0328638
Young2020	27	F	88	32.5	1	0.031746	22.7	0.7	0.0318182
Young2020	28	F	88	33.5	1	0.0307692	23.5	0.8	0.0352423
Young2020	29	F	88	34.5	1	0.0298507	24.2	0.7	0.0297872
Young2020	30	F	88	35.5	1	0.0289855	25	0.8	0.0330579
Young2020	31	F	88	36.6	1.1	0.0309859	25.9	0.9	0.036
Young2020	32	F	88	37.7	1.1	0.0300546	26.8	0.9	0.034749
Young2020	33	F	88	38.8	1.1	0.0291777	27.7	0.9	0.0335821
Young2020	34	F	88	40	1.2	0.0309278	28.6	0.9	0.032491
Young2020	35	F	88	41.2	1.2	0.03	29.6	1	0.034965
Young2020	36	F	88	42.4	1.2	0.0291262	30.6	1	0.0337838
Young2020	24	M	124	30.5			21.4
Young2020	25	M	124	31.5	1	0.0327869	22.1	0.7	0.0327103
Young2020	26	M	124	32.4	0.9	0.0285714	22.8	0.7	0.0316742
Young2020	27	M	124	33.4	1	0.0308642	23.5	0.7	0.0307018
Young2020	28	M	124	34.3	0.9	0.0269461	24.1	0.6	0.0255319
Young2020	29	M	124	35.2	0.9	0.0262391	24.8	0.7	0.0290456
Young2020	30	M	124	36.2	1	0.0284091	25.5	0.7	0.0282258
Young2020	31	M	124	37.2	1	0.0276243	26.2	0.7	0.027451
Young2020	32	M	124	38.2	1	0.0268817	27.1	0.9	0.0343511
Young2020	33	M	124	39.4	1.2	0.0314136	28	0.9	0.0332103
Young2020	34	M	124	40.5	1.1	0.0279188	29	1	0.0357143
Young2020	35	M	124	41.6	1.1	0.0271605	30	1	0.0344828
Young2020	36	M	124	42.7	1.1	0.0264423	30.9	0.9	0.03
Riddle2006	24	both	7425	32			22
Riddle2006	25	both	7425	33	1	0.03125	23	1	0.0454545
Riddle2006	26	both	7425	34	1	0.030303	24	1	0.0434783
Riddle2006	27	both	7425	36	2	0.0588235	25	1	0.0416667
Riddle2006	28	both	7425	37	1	0.0277778	26	1	0.04
Riddle2006	29	both	7425	38	1	0.027027	27	1	0.0384615
Riddle2006	30	both	7425	40	2	0.0526316	28	1	0.037037
Riddle2006	31	both	7425	42	2	0.05	29	1	0.0357143
Riddle2006	32	both	7425	43	1	0.0238095	29.9	0.9	0.0310345
Riddle2006	33	both	7425	44	1	0.0232558	30.5	0.6	0.0200669
Riddle2006	34	both	7425	45	1	0.0227273	31	0.5	0.0163934
Riddle2006	35	both	7425	47	2	0.0444444	32	1	0.0322581
Riddle2006	36	both	7425	48	1	0.0212766	33	1	0.03125
Riddle2006	37	both	7425	49	1	0.0208333	34	1	0.030303
Altigani1989	29	both	71	38			26.05
Altigani1989	30	both	71	39.1	1.1	0.0289474	27.1	1.05	0.0403071
Altigani1989	31	both	71	40.25	1.15	0.0294118	28	0.9	0.0332103
Altigani1989	32	both	71	41.5	1.25	0.0310559	28.75	0.75	0.0267857
Altigani1989	33	both	71	42.5	1	0.0240964	29.65	0.9	0.0313043
Altigani1989	34	both	71	43.5	1	0.0235294	30.5	0.85	0.0286678
Altigani1989	35	both	71	44.5	1	0.0229885	31.4	0.9	0.0295082
Altigani1989	36	both	71	45.5	1	0.0224719	32	0.6	0.0191083
Altigani1989	37	both	71	46.75	1.25	0.0274725	32.6	0.6	0.01875
Altigani1989	38	both	71	47.75	1	0.0213904	33.15	0.55	0.0168712
Altigani1989	39	both	71	48.75	1	0.0209424	34.05	0.9	0.0271493
Altigani1989	40	both	71	49.75	1	0.0205128	35	0.95	0.0279001
Altigani1989	41	both	71	50.85	1.1	0.0221106	35.8	0.8	0.0228571
Altigani1989	42	both	71	51.75	0.9	0.0176991	36.7	0.9	0.0251397
Babson1970	29	both	24	38			25.6
Babson1970	30	both	24	38.7	0.7	0.0184211	26.4	0.8	0.03125
Babson1970	31	both	24	39.25	0.55	0.0142119	27.4	1	0.0378788
Babson1970	32	both	24	40	0.75	0.0191083	28.35	0.95	0.0346715
Babson1970	33	both	24	41.8	1.8	0.045	28.9	0.55	0.0194004
Babson1970	34	both	24	42.65	0.85	0.0203349	29.85	0.95	0.032872
Babson1970	35	both	24	43.5	0.85	0.0199297	30.9	1.05	0.0351759
Babson1970	36	both	24	44.5	1	0.0229885	31.9	1	0.0323625
Babson1970	37	both	24	45.5	1	0.0224719	32.85	0.95	0.0297806
Babson1970	38	both	24	46.4	0.9	0.0197802	33.45	0.6	0.0182648
Babson1970	39	both	24	47.4	1	0.0215517	34	0.55	0.0164425
Babson1970	40	both	24	48.25	0.85	0.0179325	34.5	0.5	0.0147059
Babson1970	41	both	24	49	0.75	0.015544	35	0.5	0.0144928
Babson1970	42	both	24	49.65	0.65	0.0132653	35.5	0.5	0.0142857
Dieks2022	28	F	12				23.2			225
Dieks2022	29	F	12				24.4	1.2	0.0517241	258	33	0.146667
Dieks2022	30	F	12				25.6	1.2	0.0491803	291	33	0.127907
Dieks2022	31	F	12				26.7	1.1	0.0429687	326	35	0.120275
Dieks2022	32	F	12				27.8	1.1	0.0411985	361	35	0.107362
Dieks2022	33	F	12				28.9	1.1	0.0395683	398	37	0.102493
Dieks2022	34	F	12				29.9	1	0.0346021	436	38	0.0954774
Dieks2022	35	F	12				30.8	0.9	0.0301003	475	39	0.0894495
Dieks2022	36	F	12				31.8	1	0.0324675	515	40	0.0842105
Dieks2022	37	F	12				32.6	0.8	0.0251572	556	41	0.0796117
Dieks2022	38	F	12				33.4	0.8	0.0245399	598	42	0.0755396
Dieks2022	39	F	12				34.2	0.8	0.0239521	641	43	0.0719064
Dieks2022	40	F	12				35	0.8	0.0233918	685	44	0.0686427
Dieks2022	28	M	14				24.1			260
Dieks2022	29	M	14				25.4	1.3	0.0539419	292	32	0.123077
Dieks2022	30	M	14				26.5	1.1	0.0433071	326	34	0.116438
Dieks2022	31	M	14				27.7	1.2	0.045283	360	34	0.104294
Dieks2022	32	M	14				28.7	1	0.0361011	396	36	0.1
Dieks2022	33	M	14				29.8	1.1	0.0383275	433	37	0.0934343
Dieks2022	34	M	14				30.8	1	0.033557	471	38	0.0877598
Dieks2022	35	M	14				31.7	0.9	0.0292208	509	38	0.0806794
Dieks2022	36	M	14				32.7	1	0.0315457	549	40	0.0785855
Dieks2022	37	M	14				33.5	0.8	0.0244648	591	42	0.0765027
Dieks2022	38	M	14				34.4	0.9	0.0268657	633	42	0.071066
Dieks2022	39	M	14				35.1	0.7	0.0203488	676	43	0.0679305
Dieks2022	40	M	14				35.9	0.8	0.022792	720	44	0.0650888
Vermeulen2021	34	F	846							304.8
Vermeulen2021	35	F	846							326.4	21.6	0.0708661
Vermeulen2021	36	F	846							348	21.6	0.0661765
Vermeulen2021	37	F	846							369.5	21.5	0.0617816
Vermeulen2021	38	F	846							390.1	20.6	0.055751
Vermeulen2021	39	F	846							409	18.9	0.0484491
Vermeulen2021	40	F	846							425.5	16.5	0.0403423
Vermeulen2021	41	F	846							440.4	14.9	0.0350176
Vermeulen2021	42	F	846							454.7	14.3	0.0324705
Vermeulen2021	34	M	857							333.1
Vermeulen2021	35	M	857							354.6	21.5	0.0645452
Vermeulen2021	36	M	857							375.8	21.2	0.0597857
Vermeulen2021	37	M	857							396.3	20.5	0.0545503
Vermeulen2021	38	M	857							415.8	19.5	0.0492051
Vermeulen2021	39	M	857							434.2	18.4	0.044252
Vermeulen2021	40	M	857							451.5	17.3	0.0398434
Vermeulen2021	41	M	857							468.3	16.8	0.0372093
Vermeulen2021	42	M	857							484.9	16.6	0.0354474

## Sheet: BL weekly increase, for R
Source	GA	Sex	n	P50_BL	BL_Increase	BL_Prop_Increase			BL Minimum weekly increase per database [cm]	BL Minimum proportional increase per data base	BL Weekly increase HC, summary	cm	prop
Horemuzova2012	25	F	86	31.8	NA	NA					Minimum value	0.55	0.0132653
Horemuzova2012	26	F	86	32.5	0.7	0.0220126		RCPCH2019	0.7	0.0144628	Maximum value	2	0.0588235
Horemuzova2012	27	F	86	33.05	0.55	0.0169231		Villar2016	1.27	0.0309002	Mean	1.03208	0.0265071
Horemuzova2012	28	F	86	33.9	0.85	0.0257186		Young2020	0.8	0.0260586	Median	1	0.0257145
Horemuzova2012	29	F	86	34.55	0.65	0.019174		Horemuzova2012	0.55	0.0162722	Q2.5	0.61125	0.0156977
Horemuzova2012	30	F	86	35.25	0.7	0.0202605		Riddle2006	1	0.0208333	Q5	0.65	0.0165767
Horemuzova2012	31	F	86	36.2	0.95	0.0269504		Altigani1989	0.9	0.0176991	Q7.5	0.7	0.0179538
Horemuzova2012	32	F	86	36.95	0.75	0.0207182		Babson1970	0.55	0.0132653	Q8	0.7	0.0180338
Horemuzova2012	33	F	86	37.9	0.95	0.0257104		Mean	0.824286	0.0199274	Q9	0.7	0.0183278
Horemuzova2012	34	F	86	38.75	0.85	0.0224274					Q10	0.745	0.0184575
Horemuzova2012	35	F	86	39.55	0.8	0.0206452					Q11	0.75	0.0189275
Horemuzova2012	36	F	86	40.35	0.8	0.0202276					Q12	0.75	0.0190246
Horemuzova2012	37	F	86	41.3	0.95	0.023544					Q13	0.75	0.0191589
Horemuzova2012	25	M	76	32.5	NA	NA					Q14	0.8	0.0198325
Horemuzova2012	26	M	76	33.1	0.6	0.0184615					Q15	0.8	0.0198325
Horemuzova2012	27	M	76	33.8	0.7	0.021148					Q16	0.8	0.0200606
Horemuzova2012	28	M	76	34.35	0.55	0.0162722					Q17	0.8	0.020221
Horemuzova2012	29	M	76	35	0.65	0.0189229					Q18	0.85	0.0202769
Horemuzova2012	30	M	76	35.75	0.75	0.0214286					Q19	0.85	0.0204257
Horemuzova2012	31	M	76	36.4	0.65	0.0181818					Q20	0.85	0.0206187
Horemuzova2012	32	M	76	37.25	0.85	0.0233516					Q30	0.9	0.0223324
Horemuzova2012	33	M	76	38	0.75	0.0201342					Q40	1	0.0236281
Horemuzova2012	34	M	76	38.9	0.9	0.0236842					Q50	1	0.0257145
Horemuzova2012	35	M	76	39.75	0.85	0.0218509					Q60	1	0.0272552
Horemuzova2012	36	M	76	40.7	0.95	0.0238994					Q70	1.1	0.0294991
Horemuzova2012	37	M	76	41.65	0.95	0.0233415					Q80	1.2	0.0310785
RCPCH2019	23	F	4917		NA	NA					Q90	1.27	0.0345266
RCPCH2019	24	F	4917		NA	NA					Q100	2	0.0588235
RCPCH2019	25	F	4917		NA	NA
RCPCH2019	26	F	4917	35.5	NA	NA
RCPCH2019	27	F	4917	36.4	0.9	0.0253521
RCPCH2019	28	F	4917	37.5	1.1	0.0302198
RCPCH2019	29	F	4917	38.5	1	0.0266667
RCPCH2019	30	F	4917	39.7	1.2	0.0311688
RCPCH2019	31	F	4917	41	1.3	0.0327456
RCPCH2019	32	F	4917	42.1	1.1	0.0268293
RCPCH2019	33	F	4917	43.4	1.3	0.0308789
RCPCH2019	34	F	4917	44.5	1.1	0.0253456
RCPCH2019	35	F	4917	45.5	1	0.0224719
RCPCH2019	36	F	4917	46.6	1.1	0.0241758
RCPCH2019	37	F	4917	47.5	0.9	0.0193133
RCPCH2019	38	F	4917	48.4	0.9	0.0189474
RCPCH2019	39	F	4917	49.1	0.7	0.0144628
RCPCH2019	40	F	4917	49.9	0.8	0.0162933
RCPCH2019	23	M	6444	NA	NA	NA
RCPCH2019	24	M	6444	NA	NA	NA
RCPCH2019	25	M	6444	NA	NA	NA
RCPCH2019	26	M	6444	36.5	NA	NA
RCPCH2019	27	M	6444	37.5	1	0.0273973
RCPCH2019	28	M	6444	38.4	0.9	0.024
RCPCH2019	29	M	6444	39.4	1	0.0260417
RCPCH2019	30	M	6444	40.4	1	0.0253807
RCPCH2019	31	M	6444	41.6	1.2	0.029703
RCPCH2019	32	M	6444	42.7	1.1	0.0264423
RCPCH2019	33	M	6444	43.9	1.2	0.028103
RCPCH2019	34	M	6444	45	1.1	0.0250569
RCPCH2019	35	M	6444	46.1	1.1	0.0244444
RCPCH2019	36	M	6444	47.2	1.1	0.0238612
RCPCH2019	37	M	6444	48.3	1.1	0.0233051
RCPCH2019	38	M	6444	49.3	1	0.0207039
RCPCH2019	39	M	6444	50.1	0.8	0.0162272
RCPCH2019	40	M	6444	51	0.9	0.0179641
Villar2016	24	F	162	31.79	NA	NA
Villar2016	25	F	162	33.06	1.27	0.0399497
Villar2016	26	F	162	34.33	1.27	0.038415
Villar2016	27	F	162	35.60	1.27	0.0369939
Villar2016	28	F	162	36.87	1.27	0.0356742
Villar2016	29	F	162	38.14	1.27	0.0344453
Villar2016	30	F	162	39.41	1.27	0.0332984
Villar2016	31	F	162	40.68	1.27	0.0322253
Villar2016	32	F	162	41.95	1.27	0.0312193
Villar2016	24	M	181	32.21	NA	NA
Villar2016	25	M	181	33.48	1.27	0.0394287
Villar2016	26	M	181	34.75	1.27	0.0379331
Villar2016	27	M	181	36.02	1.27	0.0365468
Villar2016	28	M	181	37.29	1.27	0.0352582
Villar2016	29	M	181	38.56	1.27	0.0340574
Villar2016	30	M	181	39.83	1.27	0.0329357
Villar2016	31	M	181	41.10	1.27	0.0318855
Villar2016	32	M	181	42.37	1.27	0.0309002
Young2020	25	F	88	30.7	NA	NA
Young2020	26	F	88	31.5	0.8	0.0260586
Young2020	27	F	88	32.5	1	0.031746
Young2020	28	F	88	33.5	1	0.0307692
Young2020	29	F	88	34.5	1	0.0298507
Young2020	30	F	88	35.5	1	0.0289855
Young2020	31	F	88	36.6	1.1	0.0309859
Young2020	32	F	88	37.7	1.1	0.0300546
Young2020	33	F	88	38.8	1.1	0.0291777
Young2020	34	F	88	40	1.2	0.0309278
Young2020	35	F	88	41.2	1.2	0.03
Young2020	36	F	88	42.4	1.2	0.0291262
Young2020	24	M	124	30.5	NA	NA
Young2020	25	M	124	31.5	1	0.0327869
Young2020	26	M	124	32.4	0.9	0.0285714
Young2020	27	M	124	33.4	1	0.0308642
Young2020	28	M	124	34.3	0.9	0.0269461
Young2020	29	M	124	35.2	0.9	0.0262391
Young2020	30	M	124	36.2	1	0.0284091
Young2020	31	M	124	37.2	1	0.0276243
Young2020	32	M	124	38.2	1	0.0268817
Young2020	33	M	124	39.4	1.2	0.0314136
Young2020	34	M	124	40.5	1.1	0.0279188
Young2020	35	M	124	41.6	1.1	0.0271605
Young2020	36	M	124	42.7	1.1	0.0264423
Riddle2006	24	both	7425	32	NA	NA
Riddle2006	25	both	7425	33	1	0.03125
Riddle2006	26	both	7425	34	1	0.030303
Riddle2006	27	both	7425	36	2	0.0588235
Riddle2006	28	both	7425	37	1	0.0277778
Riddle2006	29	both	7425	38	1	0.027027
Riddle2006	30	both	7425	40	2	0.0526316
Riddle2006	31	both	7425	42	2	0.05
Riddle2006	32	both	7425	43	1	0.0238095
Riddle2006	33	both	7425	44	1	0.0232558
Riddle2006	34	both	7425	45	1	0.0227273
Riddle2006	35	both	7425	47	2	0.0444444
Riddle2006	36	both	7425	48	1	0.0212766
Riddle2006	37	both	7425	49	1	0.0208333
Altigani1989	29	both	71	38	NA	NA
Altigani1989	30	both	71	39.1	1.1	0.0289474
Altigani1989	31	both	71	40.25	1.15	0.0294118
Altigani1989	32	both	71	41.5	1.25	0.0310559
Altigani1989	33	both	71	42.5	1	0.0240964
Altigani1989	34	both	71	43.5	1	0.0235294
Altigani1989	35	both	71	44.5	1	0.0229885
Altigani1989	36	both	71	45.5	1	0.0224719
Altigani1989	37	both	71	46.75	1.25	0.0274725
Altigani1989	38	both	71	47.75	1	0.0213904
Altigani1989	39	both	71	48.75	1	0.0209424
Altigani1989	40	both	71	49.75	1	0.0205128
Altigani1989	41	both	71	50.85	1.1	0.0221106
Altigani1989	42	both	71	51.75	0.9	0.0176991
Babson1970	29	both	24	38	NA	NA
Babson1970	30	both	24	38.7	0.7	0.0184211
Babson1970	31	both	24	39.25	0.55	0.0142119
Babson1970	32	both	24	40	0.75	0.0191083
Babson1970	33	both	24	41.8	1.8	0.045
Babson1970	34	both	24	42.65	0.85	0.0203349
Babson1970	35	both	24	43.5	0.85	0.0199297
Babson1970	36	both	24	44.5	1	0.0229885
Babson1970	37	both	24	45.5	1	0.0224719
Babson1970	38	both	24	46.4	0.9	0.0197802
Babson1970	39	both	24	47.4	1	0.0215517
Babson1970	40	both	24	48.25	0.85	0.0179325
Babson1970	41	both	24	49	0.75	0.015544
Babson1970	42	both	24	49.65	0.65	0.0132653

## Sheet: HC weekly increase, for R
Source	GA	Sex	n	HC_P50	HC_Increase	HC_Prop_Increase
Dieks2022	28	F	12	23.2	NA	NA
Dieks2022	29	F	12	24.4	1.2	0.0517241
Dieks2022	30	F	12	25.6	1.2	0.0491803
Dieks2022	31	F	12	26.7	1.1	0.0429687
Dieks2022	32	F	12	27.8	1.1	0.0411985
Dieks2022	33	F	12	28.9	1.1	0.0395683
Dieks2022	34	F	12	29.9	1	0.0346021
Dieks2022	35	F	12	30.8	0.9	0.0301003
Dieks2022	36	F	12	31.8	1	0.0324675
Dieks2022	37	F	12	32.6	0.8	0.0251572
Dieks2022	38	F	12	33.4	0.8	0.0245399
Dieks2022	39	F	12	34.2	0.8	0.0239521
Dieks2022	40	F	12	35	0.8	0.0233918
Dieks2022	28	M	14	24.1	NA	NA
Dieks2022	29	M	14	25.4	1.3	0.0539419
Dieks2022	30	M	14	26.5	1.1	0.0433071
Dieks2022	31	M	14	27.7	1.2	0.045283
Dieks2022	32	M	14	28.7	1	0.0361011
Dieks2022	33	M	14	29.8	1.1	0.0383275
Dieks2022	34	M	14	30.8	1	0.033557
Dieks2022	35	M	14	31.7	0.9	0.0292208
Dieks2022	36	M	14	32.7	1	0.0315457
Dieks2022	37	M	14	33.5	0.8	0.0244648
Dieks2022	38	M	14	34.4	0.9	0.0268657
Dieks2022	39	M	14	35.1	0.7	0.0203488
Dieks2022	40	M	14	35.9	0.8	0.022792
RCPCH2019	23	F	4917	21.1	NA	NA
RCPCH2019	24	F	4917	22.1	1	0.0473934
RCPCH2019	25	F	4917	23.2	1.1	0.0497738
RCPCH2019	26	F	4917	24.25	1.05	0.0452586
RCPCH2019	27	F	4917	25.3	1.05	0.043299
RCPCH2019	28	F	4917	26.3	1	0.0395257
RCPCH2019	29	F	4917	27.2	0.9	0.0342205
RCPCH2019	30	F	4917	28.1	0.9	0.0330882
RCPCH2019	31	F	4917	29	0.9	0.0320285
RCPCH2019	32	F	4917	29.8	0.8	0.0275862
RCPCH2019	33	F	4917	30.6	0.8	0.0268456
RCPCH2019	34	F	4917	31.2	0.6	0.0196078
RCPCH2019	35	F	4917	31.8	0.6	0.0192308
RCPCH2019	36	F	4917	32.4	0.6	0.0188679
RCPCH2019	37	F	4917	32.9	0.5	0.0154321
RCPCH2019	38	F	4917	33.3	0.4	0.0121581
RCPCH2019	39	F	4917	33.75	0.45	0.0135135
RCPCH2019	40	F	4917	34.1	0.35	0.0103704
RCPCH2019	23	M	6444	21.75	NA	NA
RCPCH2019	24	M	6444	22.7	0.95	0.0436782
RCPCH2019	25	M	6444	23.7	1	0.0440529
RCPCH2019	26	M	6444	24.7	1	0.0421941
RCPCH2019	27	M	6444	25.7	1	0.0404858
RCPCH2019	28	M	6444	26.7	1	0.0389105
RCPCH2019	29	M	6444	27.6	0.9	0.0337079
RCPCH2019	30	M	6444	28.45	0.85	0.0307971
RCPCH2019	31	M	6444	29.25	0.8	0.0281195
RCPCH2019	32	M	6444	30	0.75	0.025641
RCPCH2019	33	M	6444	30.75	0.75	0.025
RCPCH2019	34	M	6444	31.4	0.65	0.0211382
RCPCH2019	35	M	6444	32.2	0.8	0.0254777
RCPCH2019	36	M	6444	32.75	0.55	0.0170807
RCPCH2019	37	M	6444	33.3	0.55	0.0167939
RCPCH2019	38	M	6444	33.85	0.55	0.0165165
RCPCH2019	39	M	6444	34.4	0.55	0.0162482
RCPCH2019	40	M	6444	34.9	0.5	0.0145349
Villar2016	24	F	166	22.09	NA	NA
Villar2016	25	F	166	22.98	0.89	0.0402897
Villar2016	26	F	166	23.87	0.89	0.0387293
Villar2016	27	F	166	24.75	0.88	0.0368664
Villar2016	28	F	166	25.64	0.89	0.0359596
Villar2016	29	F	166	26.53	0.89	0.0347114
Villar2016	30	F	166	27.42	0.89	0.0335469
Villar2016	31	F	166	28.3	0.88	0.0320934
Villar2016	32	F	166	29.19	0.89	0.0314488
Villar2016	24	M	190	22.34	NA	NA
Villar2016	25	M	190	23.23	0.89	0.0398389
Villar2016	26	M	190	24.12	0.89	0.0383125
Villar2016	27	M	190	25	0.88	0.0364842
Villar2016	28	M	190	25.89	0.89	0.0356
Villar2016	29	M	190	26.78	0.89	0.0343762
Villar2016	30	M	190	27.67	0.89	0.0332338
Villar2016	31	M	190	28.55	0.88	0.0318034
Villar2016	32	M	190	29.44	0.89	0.0311734
Young2020	25	F	88	21.3	NA	NA
Young2020	26	F	88	22	0.7	0.0328638
Young2020	27	F	88	22.7	0.7	0.0318182
Young2020	28	F	88	23.5	0.8	0.0352423
Young2020	29	F	88	24.2	0.7	0.0297872
Young2020	30	F	88	25	0.8	0.0330579
Young2020	31	F	88	25.9	0.9	0.036
Young2020	32	F	88	26.8	0.9	0.034749
Young2020	33	F	88	27.7	0.9	0.0335821
Young2020	34	F	88	28.6	0.9	0.032491
Young2020	35	F	88	29.6	1	0.034965
Young2020	36	F	88	30.6	1	0.0337838
Young2020	24	M	124	21.4	NA	NA
Young2020	25	M	124	22.1	0.7	0.0327103
Young2020	26	M	124	22.8	0.7	0.0316742
Young2020	27	M	124	23.5	0.7	0.0307018
Young2020	28	M	124	24.1	0.6	0.0255319
Young2020	29	M	124	24.8	0.7	0.0290456
Young2020	30	M	124	25.5	0.7	0.0282258
Young2020	31	M	124	26.2	0.7	0.027451
Young2020	32	M	124	27.1	0.9	0.0343511
Young2020	33	M	124	28	0.9	0.0332103
Young2020	34	M	124	29	1	0.0357143
Young2020	35	M	124	30	1	0.0344828
Young2020	36	M	124	30.9	0.9	0.03
Horemuzova2012	25	M	76	22.2	NA	NA
Horemuzova2012	26	M	76	22.75	0.55	0.0247748
Horemuzova2012	27	M	76	23.3	0.55	0.0241758
Horemuzova2012	28	M	76	23.85	0.55	0.0236052
Horemuzova2012	29	M	76	24.55	0.7	0.0293501
Horemuzova2012	30	M	76	25.3	0.75	0.0305499
Horemuzova2012	31	M	76	25.9	0.6	0.0237154
Horemuzova2012	32	M	76	26.8	0.9	0.034749
Horemuzova2012	33	M	76	27.75	0.95	0.0354478
Horemuzova2012	34	M	76	28.5	0.75	0.027027
Horemuzova2012	35	M	76	29.35	0.85	0.0298246
Horemuzova2012	36	M	76	30.1	0.75	0.0255537
Horemuzova2012	37	M	76	31	0.9	0.0299003
Horemuzova2012	38	M	76	31.8	0.8	0.0258065
Horemuzova2012	39	M	76	32.5	0.7	0.0220126
Horemuzova2012	40	M	76	33.05	0.55	0.0169231
Horemuzova2012	25	F	86	21.65	NA	NA
Horemuzova2012	26	F	86	22.15	0.5	0.0230947
Horemuzova2012	27	F	86	22.9	0.75	0.03386
Horemuzova2012	28	F	86	23.55	0.65	0.0283843
Horemuzova2012	29	F	86	24.3	0.75	0.0318471
Horemuzova2012	30	F	86	24.9	0.6	0.0246914
Horemuzova2012	31	F	86	25.8	0.9	0.0361446
Horemuzova2012	32	F	86	26.55	0.75	0.0290698
Horemuzova2012	33	F	86	27.55	1	0.0376648
Horemuzova2012	34	F	86	28.55	1	0.0362976
Horemuzova2012	35	F	86	29.5	0.95	0.033275
Horemuzova2012	36	F	86	30.3	0.8	0.0271186
Horemuzova2012	37	F	86	31.05	0.75	0.0247525
Horemuzova2012	38	F	86	31.8	0.75	0.0241546
Horemuzova2012	39	F	86	32.5	0.7	0.0220126
Horemuzova2012	40	F	86	33.2	0.7	0.0215385
Riddle2006	24	both	7425	22	NA	NA
Riddle2006	25	both	7426	23	1	0.0454545
Riddle2006	26	both	7427	24	1	0.0434783
Riddle2006	27	both	7428	25	1	0.0416667
Riddle2006	28	both	7429	26	1	0.04
Riddle2006	29	both	7430	27	1	0.0384615
Riddle2006	30	both	7431	28	1	0.037037
Riddle2006	31	both	7432	29	1	0.0357143
Riddle2006	32	both	7433	29.9	0.9	0.0310345
Riddle2006	33	both	7434	30.5	0.6	0.0200669
Riddle2006	34	both	7435	31	0.5	0.0163934
Riddle2006	35	both	7436	32	1	0.0322581
Riddle2006	36	both	7437	33	1	0.03125
Riddle2006	37	both	7438	34	1	0.030303
Altigani1989	29	both	71	26.05	NA	NA
Altigani1989	30	both	71	27.1	1.05	0.0403071
Altigani1989	31	both	71	28	0.9	0.0332103
Altigani1989	32	both	71	28.75	0.75	0.0267857
Altigani1989	33	both	71	29.65	0.9	0.0313043
Altigani1989	34	both	71	30.5	0.85	0.0286678
Altigani1989	35	both	71	31.4	0.9	0.0295082
Altigani1989	36	both	71	32	0.6	0.0191083
Altigani1989	37	both	71	32.6	0.6	0.01875
Altigani1989	38	both	71	33.15	0.55	0.0168712
Altigani1989	39	both	71	34.05	0.9	0.0271493
Altigani1989	40	both	71	35	0.95	0.0279001
Altigani1989	41	both	71	35.8	0.8	0.0228571
Altigani1989	42	both	71	36.7	0.9	0.0251397
Babson1970	29	both	36	25.6	NA	NA
Babson1970	30	both	36	26.4	0.8	0.03125
Babson1970	31	both	36	27.4	1	0.0378788
Babson1970	32	both	36	28.35	0.95	0.0346715
Babson1970	33	both	36	28.9	0.55	0.0194004
Babson1970	34	both	36	29.85	0.95	0.032872
Babson1970	35	both	36	30.9	1.05	0.0351759
Babson1970	36	both	36	31.9	1	0.0323625
Babson1970	37	both	36	32.85	0.95	0.0297806
Babson1970	38	both	36	33.45	0.6	0.0182648
Babson1970	39	both	36	34	0.55	0.0164425
Babson1970	40	both	36	34.5	0.5	0.0147059
Babson1970	41	both	36	35	0.5	0.0144928
Babson1970	42	both	36	35.5	0.5	0.0142857

## Sheet: CrV weekly increase, for R
Source	GA	Sex	n	CrV_P50	CrV_Increase	CrV_Prop_Increase
Dieks2022	28	F	12	225	NA	NA
Dieks2022	29	F	12	258	33	0.146667
Dieks2022	30	F	12	291	33	0.127907
Dieks2022	31	F	12	326	35	0.120275
Dieks2022	32	F	12	361	35	0.107362
Dieks2022	33	F	12	398	37	0.102493
Dieks2022	34	F	12	436	38	0.0954774
Dieks2022	35	F	12	475	39	0.0894495
Dieks2022	36	F	12	515	40	0.0842105
Dieks2022	37	F	12	556	41	0.0796117
Dieks2022	38	F	12	598	42	0.0755396
Dieks2022	39	F	12	641	43	0.0719064
Dieks2022	40	F	12	685	44	0.0686427
Dieks2022	28	M	14	260	NA	NA
Dieks2022	29	M	14	292	32	0.123077
Dieks2022	30	M	14	326	34	0.116438
Dieks2022	31	M	14	360	34	0.104294
Dieks2022	32	M	14	396	36	0.1
Dieks2022	33	M	14	433	37	0.0934343
Dieks2022	34	M	14	471	38	0.0877598
Dieks2022	35	M	14	509	38	0.0806794
Dieks2022	36	M	14	549	40	0.0785855
Dieks2022	37	M	14	591	42	0.0765027
Dieks2022	38	M	14	633	42	0.071066
Dieks2022	39	M	14	676	43	0.0679305
Dieks2022	40	M	14	720	44	0.0650888
Vermeulen2021	34	F	846	304.8	NA	NA
Vermeulen2021	35	F	846	326.4	21.6	0.0708661
Vermeulen2021	36	F	846	348	21.6	0.0661765
Vermeulen2021	37	F	846	369.5	21.5	0.0617816
Vermeulen2021	38	F	846	390.1	20.6	0.055751
Vermeulen2021	39	F	846	409	18.9	0.0484491
Vermeulen2021	40	F	846	425.5	16.5	0.0403423
Vermeulen2021	41	F	846	440.4	14.9	0.0350176
Vermeulen2021	42	F	846	454.7	14.3	0.0324705
Vermeulen2021	34	M	857	333.1	NA	NA
Vermeulen2021	35	M	857	354.6	21.5	0.0645452
Vermeulen2021	36	M	857	375.8	21.2	0.0597857
Vermeulen2021	37	M	857	396.3	20.5	0.0545503
Vermeulen2021	38	M	857	415.8	19.5	0.0492051
Vermeulen2021	39	M	857	434.2	18.4	0.044252
Vermeulen2021	40	M	857	451.5	17.3	0.0398434
Vermeulen2021	41	M	857	468.3	16.8	0.0372093
Vermeulen2021	42	M	857	484.9	16.6	0.0354474

## Sheet: Summary table, Quartiles
BL Weekly increase HC, summary	Absolute [cm]	Proportional	Weekly increase HC	Absolute [cm]	Proportional	Weekly increase CrV	Absolute [mL]	Proportional
Minimum value	0.55	0.0132653	Minimum value	0.35	0.0103704	Minimum value	14.3	0.0324705
Maximum value	2	0.0588235	Maximum value	1.3	0.0539419	Maximum value	44	0.146667
Mean	1.03208	0.0265071	Mean	0.829518	0.0304739	Mean	30.5425	0.0757523
Median	1	0.0257145	Median	0.89	0.0312772	Median	34	0.0714862
Q2.5	0.61125	0.0156977	Q2.5	0.5	0.014498	Q2.5	14.885	0.0349539
Q5	0.65	0.0165767	Q5	0.5	0.0162845	Q5	16.42	0.0354259
Q7.5	0.7	0.0179538	Q7.5	0.55	0.0168229	Q7.5	16.5925	0.0370772
Q8	0.7	0.0180338	Q8	0.55	0.0168815	Q8	16.624	0.0375254
Q9	0.7	0.0183278	Q9	0.55	0.0170571	Q9	16.702	0.0385527
Q10	0.745	0.0184575	Q10	0.55	0.0185074	Q10	16.78	0.03958
Q11	0.75	0.0189275	Q11	0.55	0.018904	Q11	16.945	0.0399881
Q12	0.75	0.0190246	Q12	0.55	0.0192063	Q12	17.14	0.0401826
Q13	0.75	0.0191589	Q13	0.6	0.0194937	Q13	17.377	0.040616
Q14	0.8	0.0198325	Q14	0.6	0.0209409	Q14	17.806	0.0421408
Q15	0.8	0.0198325	Q15	0.6	0.0209409	Q15	18.235	0.0436656
Q16	0.8	0.0200606	Q16	0.6	0.0217281	Q16	18.52	0.0452593
Q17	0.8	0.020221	Q17	0.6	0.0220516	Q17	18.715	0.0468962
Q18	0.85	0.0202769	Q18	0.6	0.0228376	Q18	18.912	0.0484642
Q19	0.85	0.0204257	Q19	0.65	0.0231987	Q19	19.146	0.0487591
Q20	0.85	0.0206187	Q20	0.7	0.0236052	Q20	19.38	0.0490539
Q30	0.9	0.0223324	Q30	0.75	0.0257237	Q30	21.41	0.0611828
Q40	1	0.0236281	Q40	0.8	0.0292208	Q40	27.84	0.0672289
Q50	1	0.0257145	Q50	0.89	0.0312772	Q50	34	0.0714862
Q60	1	0.0272552	Q60	0.9	0.0330579	Q60	36.4	0.0789959
Q70	1.1	0.0294991	Q70	0.925	0.0346368	Q70	38	0.0882667
Q80	1.2	0.0310785	Q80	1	0.0364842	Q80	40.2	0.100499
Q90	1.27	0.0345266	Q90	1	0.0408422	Q90	42.1	0.116822
Q100	2	0.0588235	Q100	1.3	0.0539419	Q100	44	0.146667

## Sheet: HC weekly increase
Source	GA	Sex	n	HC_P50	HC_Increase	HC_Prop_Increase			Minimum weekly increase per database	Minimum proportional increase per data base	Weekly increase HC, summary all databases				* 23 wks GA to 18 years
Dieks2022	28	F	n=12	23.2	NA	NA		Dieks2022	0.7	0.0203488	Minimum value	0.35	0.0103704		**23 wks GA to 17 years
Dieks2022	29	F	n=12	24.4	1.2	0.0517241		RCPCH2019	0.35	0.0103704	Maximum value	1.3	0.0539419
Dieks2022	30	F	n=12	25.6	1.2	0.0491803		Villar2016	0.88	0.0311734	Mean	0.829518	0.0304739
Dieks2022	31	F	n=12	26.7	1.1	0.0429687		Young2020	0.6	0.0255319	Median	0.89	0.0312772
Dieks2022	32	F	n=12	27.8	1.1	0.0411985		Horemuzova2012	0.5	0.0169231	Q2.5	0.5	0.014498
Dieks2022	33	F	n=12	28.9	1.1	0.0395683		Riddle2006	0.5	0.0163934	Q5	0.5	0.0162845
Dieks2022	34	F	n=12	29.9	1	0.0346021		Altigani1989	0.55	0.0168712	Q7.5	0.55	0.0168229
Dieks2022	35	F	n=12	30.8	0.9	0.0301003		Babson1970	0.5	0.0142857	Q8	0.55	0.0168815
Dieks2022	36	F	n=12	31.8	1	0.0324675		Mean	0.5725	0.0189872	Q9	0.55	0.0170571
Dieks2022	37	F	n=12	32.6	0.8	0.0251572					Q10	0.55	0.0185074
Dieks2022	38	F	n=12	33.4	0.8	0.0245399					Q11	0.55	0.018904
Dieks2022	39	F	n=12	34.2	0.8	0.0239521					Q12	0.55	0.0192063
Dieks2022	40	F	n=12	35	0.8	0.0233918					Q13	0.6	0.0194937
Dieks2022	28	M	n=14	24.1	NA	NA					Q14	0.6	0.0209409
Dieks2022	29	M	n=14	25.4	1.3	0.0539419					Q15	0.6	0.0209409
Dieks2022	30	M	n=14	26.5	1.1	0.0433071					Q16	0.6	0.0217281
Dieks2022	31	M	n=14	27.7	1.2	0.045283					Q17	0.6	0.0220516
Dieks2022	32	M	n=14	28.7	1	0.0361011					Q18	0.6	0.0228376
Dieks2022	33	M	n=14	29.8	1.1	0.0383275					Q19	0.65	0.0231987
Dieks2022	34	M	n=14	30.8	1	0.033557					Q20	0.7	0.0236052
Dieks2022	35	M	n=14	31.7	0.9	0.0292208					Q30	0.75	0.0257237
Dieks2022	36	M	n=14	32.7	1	0.0315457					Q40	0.8	0.0292208
Dieks2022	37	M	n=14	33.5	0.8	0.0244648					Q50	0.89	0.0312772
Dieks2022	38	M	n=14	34.4	0.9	0.0268657					Q60	0.9	0.0330579
Dieks2022	39	M	n=14	35.1	0.7	0.0203488					Q70	0.925	0.0346368
Dieks2022	40	M	n=14	35.9	0.8	0.022792					Q80	1	0.0364842
RCPCH2019	23	F	n=4917*	21.1	NA	NA					Q90	1	0.0408422
RCPCH2019	24	F	n=4917*	22.1	1	0.0473934					Q100	1.3	0.0539419
RCPCH2019	25	F	n=4917*	23.2	1.1	0.0497738
RCPCH2019	26	F	n=4917*	24.25	1.05	0.0452586
RCPCH2019	27	F	n=4917*	25.3	1.05	0.043299
RCPCH2019	28	F	n=4917*	26.3	1	0.0395257
RCPCH2019	29	F	n=4917*	27.2	0.9	0.0342205
RCPCH2019	30	F	n=4917*	28.1	0.9	0.0330882
RCPCH2019	31	F	n=4917*	29	0.9	0.0320285
RCPCH2019	32	F	n=4917*	29.8	0.8	0.0275862
RCPCH2019	33	F	n=4917*	30.6	0.8	0.0268456
RCPCH2019	34	F	n=4917*	31.2	0.6	0.0196078
RCPCH2019	35	F	n=4917*	31.8	0.6	0.0192308
RCPCH2019	36	F	n=4917*	32.4	0.6	0.0188679
RCPCH2019	37	F	n=4917*	32.9	0.5	0.0154321
RCPCH2019	38	F	n=4917*	33.3	0.4	0.0121581
RCPCH2019	39	F	n=4917*	33.75	0.45	0.0135135
RCPCH2019	40	F	n=4917*	34.1	0.35	0.0103704
RCPCH2019	23	M	n=6444**	21.75	NA	NA
RCPCH2019	24	M	n=6444**	22.7	0.95	0.0436782
RCPCH2019	25	M	n=6444**	23.7	1	0.0440529
RCPCH2019	26	M	n=6444**	24.7	1	0.0421941
RCPCH2019	27	M	n=6444**	25.7	1	0.0404858
RCPCH2019	28	M	n=6444**	26.7	1	0.0389105
RCPCH2019	29	M	n=6444**	27.6	0.9	0.0337079
RCPCH2019	30	M	n=6444**	28.45	0.85	0.0307971
RCPCH2019	31	M	n=6444**	29.25	0.8	0.0281195
RCPCH2019	32	M	n=6444**	30	0.75	0.025641
RCPCH2019	33	M	n=6444**	30.75	0.75	0.025
RCPCH2019	34	M	n=6444**	31.4	0.65	0.0211382
RCPCH2019	35	M	n=6444**	32.2	0.8	0.0254777
RCPCH2019	36	M	n=6444**	32.75	0.55	0.0170807
RCPCH2019	37	M	n=6444**	33.3	0.55	0.0167939
RCPCH2019	38	M	n=6444**	33.85	0.55	0.0165165
RCPCH2019	39	M	n=6444**	34.4	0.55	0.0162482
RCPCH2019	40	M	n=6444**	34.9	0.5	0.0145349
Villar2016	24	F	n=166	22.09	NA	NA
Villar2016	25	F	n=166	22.98	0.89	0.0402897
Villar2016	26	F	n=166	23.87	0.89	0.0387293
Villar2016	27	F	n=166	24.75	0.88	0.0368664
Villar2016	28	F	n=166	25.64	0.89	0.0359596
Villar2016	29	F	n=166	26.53	0.89	0.0347114
Villar2016	30	F	n=166	27.42	0.89	0.0335469
Villar2016	31	F	n=166	28.3	0.88	0.0320934
Villar2016	32	F	n=166	29.19	0.89	0.0314488
Villar2016	24	M	n=190	22.34	NA	NA
Villar2016	25	M	n=190	23.23	0.89	0.0398389
Villar2016	26	M	n=190	24.12	0.89	0.0383125
Villar2016	27	M	n=190	25	0.88	0.0364842
Villar2016	28	M	n=190	25.89	0.89	0.0356
Villar2016	29	M	n=190	26.78	0.89	0.0343762
Villar2016	30	M	n=190	27.67	0.89	0.0332338
Villar2016	31	M	n=190	28.55	0.88	0.0318034
Villar2016	32	M	n=190	29.44	0.89	0.0311734
Young2020	25	F	n=88	21.3	NA	NA
Young2020	26	F	n=88	22	0.7	0.0328638
Young2020	27	F	n=88	22.7	0.7	0.0318182
Young2020	28	F	n=88	23.5	0.8	0.0352423
Young2020	29	F	n=88	24.2	0.7	0.0297872
Young2020	30	F	n=88	25	0.8	0.0330579
Young2020	31	F	n=88	25.9	0.9	0.036
Young2020	32	F	n=88	26.8	0.9	0.034749
Young2020	33	F	n=88	27.7	0.9	0.0335821
Young2020	34	F	n=88	28.6	0.9	0.032491
Young2020	35	F	n=88	29.6	1	0.034965
Young2020	36	F	n=88	30.6	1	0.0337838
Young2020	24	M	n=124	21.4	NA	NA
Young2020	25	M	n=124	22.1	0.7	0.0327103
Young2020	26	M	n=124	22.8	0.7	0.0316742
Young2020	27	M	n=124	23.5	0.7	0.0307018
Young2020	28	M	n=124	24.1	0.6	0.0255319
Young2020	29	M	n=124	24.8	0.7	0.0290456
Young2020	30	M	n=124	25.5	0.7	0.0282258
Young2020	31	M	n=124	26.2	0.7	0.027451
Young2020	32	M	n=124	27.1	0.9	0.0343511
Young2020	33	M	n=124	28	0.9	0.0332103
Young2020	34	M	n=124	29	1	0.0357143
Young2020	35	M	n=124	30	1	0.0344828
Young2020	36	M	n=124	30.9	0.9	0.03
Horemuzova2012	25	M	76	22.2	NA	NA
Horemuzova2012	26	M	76	22.75	0.55	0.0247748
Horemuzova2012	27	M	76	23.3	0.55	0.0241758
Horemuzova2012	28	M	76	23.85	0.55	0.0236052
Horemuzova2012	29	M	76	24.55	0.7	0.0293501
Horemuzova2012	30	M	76	25.3	0.75	0.0305499
Horemuzova2012	31	M	76	25.9	0.6	0.0237154
Horemuzova2012	32	M	76	26.8	0.9	0.034749
Horemuzova2012	33	M	76	27.75	0.95	0.0354478
Horemuzova2012	34	M	76	28.5	0.75	0.027027
Horemuzova2012	35	M	76	29.35	0.85	0.0298246
Horemuzova2012	36	M	76	30.1	0.75	0.0255537
Horemuzova2012	37	M	76	31	0.9	0.0299003
Horemuzova2012	38	M	76	31.8	0.8	0.0258065
Horemuzova2012	39	M	76	32.5	0.7	0.0220126
Horemuzova2012	40	M	76	33.05	0.55	0.0169231
Horemuzova2012	25	F	86	21.65	NA	NA
Horemuzova2012	26	F	86	22.15	0.5	0.0230947
Horemuzova2012	27	F	86	22.9	0.75	0.03386
Horemuzova2012	28	F	86	23.55	0.65	0.0283843
Horemuzova2012	29	F	86	24.3	0.75	0.0318471
Horemuzova2012	30	F	86	24.9	0.6	0.0246914
Horemuzova2012	31	F	86	25.8	0.9	0.0361446
Horemuzova2012	32	F	86	26.55	0.75	0.0290698
Horemuzova2012	33	F	86	27.55	1	0.0376648
Horemuzova2012	34	F	86	28.55	1	0.0362976
Horemuzova2012	35	F	86	29.5	0.95	0.033275
Horemuzova2012	36	F	86	30.3	0.8	0.0271186
Horemuzova2012	37	F	86	31.05	0.75	0.0247525
Horemuzova2012	38	F	86	31.8	0.75	0.0241546
Horemuzova2012	39	F	86	32.5	0.7	0.0220126
Horemuzova2012	40	F	86	33.2	0.7	0.0215385
Riddle2006	24	both	7425	22	NA	NA
Riddle2006	25	both	7426	23	1	0.0454545
Riddle2006	26	both	7427	24	1	0.0434783
Riddle2006	27	both	7428	25	1	0.0416667
Riddle2006	28	both	7429	26	1	0.04
Riddle2006	29	both	7430	27	1	0.0384615
Riddle2006	30	both	7431	28	1	0.037037
Riddle2006	31	both	7432	29	1	0.0357143
Riddle2006	32	both	7433	29.9	0.9	0.0310345
Riddle2006	33	both	7434	30.5	0.6	0.0200669
Riddle2006	34	both	7435	31	0.5	0.0163934
Riddle2006	35	both	7436	32	1	0.0322581
Riddle2006	36	both	7437	33	1	0.03125
Riddle2006	37	both	7438	34	1	0.030303
Altigani1989	29	both	71	26.05	NA	NA
Altigani1989	30	both	71	27.1	1.05	0.0403071
Altigani1989	31	both	71	28	0.9	0.0332103
Altigani1989	32	both	71	28.75	0.75	0.0267857
Altigani1989	33	both	71	29.65	0.9	0.0313043
Altigani1989	34	both	71	30.5	0.85	0.0286678
Altigani1989	35	both	71	31.4	0.9	0.0295082
Altigani1989	36	both	71	32	0.6	0.0191083
Altigani1989	37	both	71	32.6	0.6	0.01875
Altigani1989	38	both	71	33.15	0.55	0.0168712
Altigani1989	39	both	71	34.05	0.9	0.0271493
Altigani1989	40	both	71	35	0.95	0.0279001
Altigani1989	41	both	71	35.8	0.8	0.0228571
Altigani1989	42	both	71	36.7	0.9	0.0251397
Babson1970	29	both	36	25.6	NA	NA
Babson1970	30	both	36	26.4	0.8	0.03125
Babson1970	31	both	36	27.4	1	0.0378788
Babson1970	32	both	36	28.35	0.95	0.0346715
Babson1970	33	both	36	28.9	0.55	0.0194004
Babson1970	34	both	36	29.85	0.95	0.032872
Babson1970	35	both	36	30.9	1.05	0.0351759
Babson1970	36	both	36	31.9	1	0.0323625
Babson1970	37	both	36	32.85	0.95	0.0297806
Babson1970	38	both	36	33.45	0.6	0.0182648
Babson1970	39	both	36	34	0.55	0.0164425
Babson1970	40	both	36	34.5	0.5	0.0147059
Babson1970	41	both	36	35	0.5	0.0144928
Babson1970	42	both	36	35.5	0.5	0.0142857

## Sheet: CrV weekly increase
Source	GA	Sex	n	CrV_P50	CrV_Increase	CrV_Prop_Increase			Minimum weekly increase per database	Minimum proportional increase per data base	difference Dieks-Vermeulen	% relative to Dieks		Weekly increase CrV, summary
Dieks2022	28	F	n=12	225	NA	NA		Dieks2022	32	0.0650888				Minimum value	14.3	0.0324705
Dieks2022	29	F	n=12	258	33	0.146667		Vermeulen2021	14.3	0.0324705				Maximum value	44	0.146667
Dieks2022	30	F	n=12	291	33	0.127907		Mean	23.15	0.0487796				Mean	30.5425	0.0757523
Dieks2022	31	F	n=12	326	35	0.120275								Median	34	0.0714862
Dieks2022	32	F	n=12	361	35	0.107362								Q2.5	14.885	0.0349539
Dieks2022	33	F	n=12	398	37	0.102493								Q5	16.42	0.0354259
Dieks2022	34	F	n=12	436	38	0.0954774					131.2	0.300917		Q7.5	16.5925	0.0370772
Dieks2022	35	F	n=12	475	39	0.0894495					148.6	0.312842		Q8	16.624	0.0375254
Dieks2022	36	F	n=12	515	40	0.0842105					167	0.324272		Q9	16.702	0.0385527
Dieks2022	37	F	n=12	556	41	0.0796117					186.5	0.335432		Q10	16.78	0.03958
Dieks2022	38	F	n=12	598	42	0.0755396					207.9	0.347659		Q11	16.945	0.0399881
Dieks2022	39	F	n=12	641	43	0.0719064					232	0.361934		Q12	17.14	0.0401826
Dieks2022	40	F	n=12	685	44	0.0686427					259.5	0.378832		Q13	17.377	0.040616
Dieks2022	28	M	n=14	260	NA	NA								Q14	17.806	0.0421408
Dieks2022	29	M	n=14	292	32	0.123077								Q15	18.235	0.0436656
Dieks2022	30	M	n=14	326	34	0.116438								Q16	18.52	0.0452593
Dieks2022	31	M	n=14	360	34	0.104294								Q17	18.715	0.0468962
Dieks2022	32	M	n=14	396	36	0.1								Q18	18.912	0.0484642
Dieks2022	33	M	n=14	433	37	0.0934343								Q19	19.146	0.0487591
Dieks2022	34	M	n=14	471	38	0.0877598					137.9	0.292781		Q20	19.38	0.0490539
Dieks2022	35	M	n=14	509	38	0.0806794					154.4	0.30334		Q30	21.41	0.0611828
Dieks2022	36	M	n=14	549	40	0.0785855					173.2	0.315483		Q40	27.84	0.0672289
Dieks2022	37	M	n=14	591	42	0.0765027					194.7	0.329442		Q50	34	0.0714862
Dieks2022	38	M	n=14	633	42	0.071066					217.2	0.343128		Q60	36.4	0.0789959
Dieks2022	39	M	n=14	676	43	0.0679305					241.8	0.357692		Q70	38	0.0882667
Dieks2022	40	M	n=14	720	44	0.0650888					268.5	0.372917		Q80	40.2	0.100499
Vermeulen2021	34	F	n=846	304.8	NA	NA								Q90	42.1	0.116822
Vermeulen2021	35	F	n=846	326.4	21.6	0.0708661								Q100	44	0.146667
Vermeulen2021	36	F	n=846	348	21.6	0.0661765
Vermeulen2021	37	F	n=846	369.5	21.5	0.0617816
Vermeulen2021	38	F	n=846	390.1	20.6	0.055751
Vermeulen2021	39	F	n=846	409	18.9	0.0484491
Vermeulen2021	40	F	n=846	425.5	16.5	0.0403423
Vermeulen2021	41	F	n=846	440.4	14.9	0.0350176
Vermeulen2021	42	F	n=846	454.7	14.3	0.0324705
Vermeulen2021	34	M	n=857	333.1	NA	NA
Vermeulen2021	35	M	n=857	354.6	21.5	0.0645452
Vermeulen2021	36	M	n=857	375.8	21.2	0.0597857
Vermeulen2021	37	M	n=857	396.3	20.5	0.0545503
Vermeulen2021	38	M	n=857	415.8	19.5	0.0492051
Vermeulen2021	39	M	n=857	434.2	18.4	0.044252
Vermeulen2021	40	M	n=857	451.5	17.3	0.0398434
Vermeulen2021	41	M	n=857	468.3	16.8	0.0372093
Vermeulen2021	42	M	n=857	484.9	16.6	0.0354474

## Sheet: Dieks2022 HC CrV
	All infants				Female				Male
	n=26				n=12				n=14
Postmenstrual Age (wks)	HC (cm)	95% CI	increase (cm)	%	HC (cm)	95% CI	increase (cm)	%	HC (cm)	95% CI	increase (cm)	%
28	23.7	(23,2-24,2)	NA	NA	23.2	(22,5-23,9)	NA	NA	24.1	(23,5-24,8)	NA	NA
29	24.9	(24,5-25,4)	1.2	5.06329	24.4	(23,8-25,1)	1.2	5.17241	25.4	(24,7-26,0)	1.3	5.39419
30	26.1	(25,7-26,6)	1.2	4.81928	25.6	(25,0-26,2)	1.2	4.91803	26.5	(25,9-27,1)	1.1	4.33071
31	27.2	(26,8-27,7)	1.1	4.21456	26.7	(26,1-27,4)	1.1	4.29687	27.7	(27,1-28,2)	1.2	4.5283
32	28.3	(27,9-28,8)	1.1	4.04412	27.8	(27,2-28,5)	1.1	4.11985	28.7	(28,2-29,3)	1	3.61011
33	29.4	(29,0-29,8)	1.1	3.88693	28.9	(28,3-29,5)	1.1	3.95683	29.8	(29,2-30,4)	1.1	3.83275
34	30.4	(30,0-30,8)	1	3.40136	29.9	(29,3-30,5)	1	3.46021	30.8	(30,2-31,4)	1	3.3557
35	31.3	(30,9-31,8)	0.9	2.96053	30.8	(30,2-31,5)	0.9	3.01003	31.7	(31,2-32,3)	0.9	2.92208
36	32.3	(31,8-32,7)	1	3.19489	31.8	(31,1-32,4)	1	3.24675	32.7	(32,1-33,2)	1	3.15457
37	33.1	(32,7-33,5)	0.8	2.47678	32.6	(32,0-33,2)	0.8	2.51572	33.5	(33,0-34,1)	0.8	2.44648
38	34	(33,5-34,4)	0.9	2.71903	33.4	(32,8-34,1)	0.8	2.45399	34.4	(33,8-34,9)	0.9	2.68657
39	34.7	(34,3-35,2)	0.7	2.05882	34.2	(33,6-34,9)	0.8	2.39521	35.1	(34,6-35,7)	0.7	2.03488
40	35.5	(35,0-35,9)	0.8	2.30548	35	(34,3-35,6)	0.8	2.33918	35.9	(35,3-36,5)	0.8	2.2792
		mean increase	0.983333	3.42875		mean increase	0.983333	3.49043		mean increase	0.983333	3.3813
	CrV (cm3)	95% CI	increase (cm3)	%	CrV (cm3)	95% CI	increase (cm3)	%	CrV (cm3)	95% CI	increase (cm3)	%
28	244	(226-263)	NA	NA	225	(201-250)	NA	NA	260	(237-283)	NA	NA
29	277	(260-293)	33	13.5246	258	(235-280)	33	14.6667	292	(271-314)	32	12.3077
30	310	(295-326)	33	11.9134	291	(269-313)	33	12.7907	326	(306-346)	34	11.6438
31	345	(330-360)	35	11.2903	326	(304-347)	35	12.0275	360	(341-380)	34	10.4294
32	380	(366-395)	35	10.1449	361	(340-383)	35	10.7362	396	(376-416)	36	10
33	417	(403-432)	37	9.73684	398	(377-419)	37	10.2493	433	(413-452)	37	9.34343
34	455	(440-469)	38	9.11271	436	(414-457)	38	9.54774	471	(451-490)	38	8.77598
35	494	(479-508)	39	8.57143	475	(453-496)	39	8.94495	509	(490-529)	38	8.06794
36	534	(519-548)	40	8.09717	515	(493-536)	40	8.42105	549	(530-569)	40	7.85855
37	575	(560-589)	41	7.6779	556	(534-577)	41	7.96117	591	(571-610)	42	7.65027
38	617	(602-632)	42	7.30435	598	(576-619)	42	7.55396	633	(613-653)	42	7.1066
39	660	(645-676)	43	6.96921	641	(619-663)	43	7.19064	676	(656-696)	43	6.79305
40	705	(688-721)	45	6.81818	685	(663-708)	44	6.86427	720	(699-741)	44	6.50888
		mean increase	38.4167	9.26342		mean increase	38.3333	9.74618		mean increase	38.3333	8.87381
	lowest absolute increase	lowest % increase
	Data source: Dieks e.a. 2022

## Sheet: Vermeulen2021 CrV
GIRLS (n=846), Gestational age (wks)	P 2	P 10	P 25	Median	P 75	P 90	P 98	Weekly Increase of Median (ml)	Weekly Increase of Median %		lowest absolute increase	lowest % increase
34	227.7	256.7	279.5	304.8	330.1	352.8	381.8				Data source: Vermeulen e,a, 2021
34.1429	230.8	259.8	282.6	307.9	333.2	355.9	384.9
34.2857	233.9	262.9	285.7	311	336.3	359	388
34.4286	237	266	288.8	314.1	339.4	362.1	391.1
34.5714	240.1	269.1	291.8	317.2	342.5	365.2	394.2
34.7143	243.2	272.2	294.9	320.2	345.5	368.3	397.3
34.8571	246.3	275.3	298	323.3	348.6	371.4	400.4
35	249.4	278.4	301.1	326.4	351.7	374.5	403.5	21.6	7.08661
35.1429	252.5	281.4	304.2	329.5	354.8	377.6	406.6
35.2857	255.6	284.5	307.3	332.6	357.9	380.7	409.6
35.4286	258.7	287.6	310.4	335.7	361	383.8	412.7
35.5714	261.7	290.7	313.5	338.8	364.1	386.9	415.8
35.7143	264.8	293.8	316.6	341.9	367.2	389.9	418.9
35.8571	267.9	296.9	319.7	345	370.3	393	422
36	271	300	322.7	348	373.3	396.1	425.1	21.6	6.61765
36.1429	274.1	303	325.8	351.1	376.4	399.2	428.2
36.2857	277.2	306.1	328.9	354.2	379.5	402.3	431.2
36.4286	280.2	309.2	332	357.3	382.6	405.4	434.3
36.5714	283.3	312.3	335.1	360.4	385.7	408.4	437.4
36.7143	286.4	315.3	338.1	363.4	388.7	411.5	440.5
36.8571	289.4	318.4	341.2	366.5	391.8	414.5	443.5
37	292.5	321.4	344.2	369.5	394.8	417.6	446.5	21.5	6.17816
37.1429	295.5	324.4	347.2	372.5	397.8	420.6	449.5
37.2857	298.5	327.4	350.2	375.5	400.8	423.6	452.5
37.4286	301.4	330.4	353.2	378.5	403.8	426.5	455.5
37.5714	304.4	333.3	356.1	381.4	406.7	429.5	458.4
37.7143	307.3	336.2	359	384.3	409.6	432.4	461.4
37.8571	310.2	339.1	361.9	387.2	412.5	435.3	464.2
38	313	342	364.8	390.1	415.4	438.1	467.1	20.6	5.5751
38.1429	315.8	344.8	367.6	392.9	418.2	440.9	469.9
38.2857	318.6	347.6	370.4	395.7	421	443.7	472.7
38.4286	321.4	350.3	373.1	398.4	423.7	446.5	475.4
38.5714	324.1	353	375.8	401.1	426.4	449.2	478.2
38.7143	326.7	355.7	378.5	403.8	429.1	451.8	480.8
38.8571	329.3	358.3	381.1	406.4	431.7	454.5	483.4
39	331.9	360.9	383.7	409	434.3	457	486	18.9	4.84491
39.1429	334.4	363.4	386.2	411.5	436.8	459.5	488.5
39.2857	336.9	365.9	388.6	413.9	439.2	462	491
39.4286	339.3	368.3	391	416.3	441.6	464.4	493.4
39.5714	341.7	370.6	393.4	418.7	444	466.8	495.7
39.7143	344	372.9	395.7	421	446.3	469.1	498
39.8571	346.2	375.2	398	423.3	448.6	471.3	500.3
40	348.5	377.4	400.2	425.5	450.8	473.6	502.5	16.5	4.03423
40.1429	350.7	379.6	402.4	427.7	453	475.8	504.7
40.2857	352.8	381.8	404.6	429.9	455.2	477.9	506.9
40.4286	355	383.9	406.7	432	457.3	480.1	509.1
40.5714	357.1	386.1	408.8	434.1	459.4	482.2	511.2
40.7143	359.2	388.2	410.9	436.2	461.5	484.3	513.3
40.8571	361.3	390.3	413	438.3	463.6	486.4	515.4
41	363.4	392.3	415.1	440.4	465.7	488.5	517.4	14.9	3.50176
41.1429	365.4	394.4	417.2	442.5	467.8	490.5	519.5
41.2857	367.5	396.4	419.2	444.5	469.8	492.6	521.5
41.4286	369.5	398.5	421.2	446.5	471.8	494.6	523.6
41.5714	371.5	400.5	423.3	448.6	473.9	496.7	525.6
41.7143	373.6	402.5	425.3	450.6	475.9	498.7	527.7
41.8571	375.6	404.6	427.3	452.6	478	500.7	529.7
42	377.6	406.6	429.4	454.7	480	502.8	531.7	14.3	3.24705
BOYS (n= 857), Gestational age (wks)	P 2	P 10	P 25	Median	P 75	P 90	P 98	Weekly Increase of Median (ml)	Weekly Increase of Median %
34	251.6	282.3	306.4	333.1	359.9	383.9	414.6
34.1429	254.7	285.3	309.4	336.2	362.9	387	417.6
34.2857	257.8	288.4	312.5	339.2	366	390.1	420.7
34.4286	260.9	291.5	315.6	342.3	369.1	393.1	423.8
34.5714	263.9	294.5	318.6	345.4	372.1	396.2	426.8
34.7143	267	297.6	321.7	348.4	375.2	399.3	429.9
34.8571	270	300.7	324.8	351.5	378.3	402.3	433
35	273.1	303.7	327.8	354.6	381.3	405.4	436	21.5	6.45452
35.1429	276.2	306.8	330.9	357.6	384.4	408.5	439.1
35.2857	279.2	309.8	333.9	360.7	387.4	411.5	442.1
35.4286	282.2	312.9	337	363.7	390.5	414.5	445.2
35.5714	285.3	315.9	340	366.7	393.5	417.6	448.2
35.7143	288.3	318.9	343	369.8	396.5	420.6	451.2
35.8571	291.3	321.9	346	372.8	399.5	423.6	454.2
36	294.3	324.9	349	375.8	402.5	426.6	457.2	21.2	5.97857
36.1429	297.3	327.9	352	378.8	405.5	429.6	460.2
36.2857	300.3	330.9	355	381.7	408.5	432.6	463.2
36.4286	303.2	333.9	357.9	384.7	411.4	435.5	466.2
36.5714	306.2	336.8	360.9	387.6	414.4	438.5	469.1
36.7143	309.1	339.7	363.8	390.5	417.3	441.4	472
36.8571	312	342.6	366.7	393.4	420.2	444.3	474.9
37	314.9	345.5	369.6	396.3	423.1	447.2	477.8	20.5	5.45503
37.1429	317.7	348.3	372.4	399.2	425.9	450	480.6
37.2857	320.6	351.2	375.3	402	428.8	452.8	483.5
37.4286	323.4	354	378.1	404.8	431.6	455.7	486.3
37.5714	326.1	356.8	380.9	407.6	434.4	458.4	489.1
37.7143	328.9	359.5	383.6	410.4	437.1	461.2	491.8
37.8571	331.6	362.3	386.4	413.1	439.9	463.9	494.6
38	334.4	365	389.1	415.8	442.6	466.7	497.3	19.5	4.92051
38.1429	337.1	367.7	391.8	418.5	445.3	469.4	500
38.2857	339.7	370.4	394.4	421.2	447.9	472	502.7
38.4286	342.4	373	397.1	423.8	450.6	474.7	505.3
38.5714	345	375.6	399.7	426.5	453.2	477.3	507.9
38.7143	347.6	378.2	402.3	429.1	455.8	479.9	510.5
38.8571	350.2	380.8	404.9	431.7	458.4	482.5	513.1
39	352.7	383.4	407.5	434.2	461	485	515.7	18.4	4.4252
39.1429	355.3	385.9	410	436.7	463.5	487.6	518.2
39.2857	357.8	388.4	412.5	439.3	466	490.1	520.7
39.4286	360.3	390.9	415	441.7	468.5	492.6	523.2
39.5714	362.8	393.4	417.5	444.2	471	495	525.7
39.7143	365.2	395.8	419.9	446.7	473.4	497.5	528.1
39.8571	367.6	398.3	422.3	449.1	475.9	499.9	530.6
40	370.1	400.7	424.8	451.5	478.3	502.4	533	17.3	3.98434
40.1429	372.5	403.1	427.2	453.9	480.7	504.8	535.4
40.2857	374.9	405.5	429.6	456.3	483.1	507.2	537.8
40.4286	377.3	407.9	432	458.7	485.5	509.6	540.2
40.5714	379.7	410.3	434.4	461.1	487.9	512	542.6
40.7143	382	412.7	436.8	463.5	490.3	514.3	545
40.8571	384.4	415.1	439.1	465.9	492.6	516.7	547.4
41	386.8	417.4	441.5	468.3	495	519.1	549.7	16.8	3.72093
41.1429	389.2	419.8	443.9	470.6	497.4	521.5	552.1
41.2857	391.6	422.2	446.3	473	499.8	523.9	554.5
41.4286	393.9	424.6	448.6	475.4	502.1	526.2	556.9
41.5714	396.3	426.9	451	477.8	504.5	528.6	559.2
41.7143	398.7	429.3	453.4	480.1	506.9	531	561.6
41.8571	401	431.7	455.7	482.5	509.3	533.3	564
42	403.4	434	458.1	484.9	511.6	535.7	566.3	16.6	3.54474

## Sheet: Young2020 HC
	All infants				Female				Male
	n=				n=88				n=124
Postmenstrual Age (wks)	HC (cm)	95% CI	increase (cm)	%	HC (cm)	95% CI	increase (cm)	%	HC (cm)	95% CI	increase (cm)	%
24			NA	NA	NA		NA	NA	21.4		NA	NA
25			0	#DIV/0!	21.3		#VALUE!	#VALUE!	22.1		0.7	3.27103
26			0	#DIV/0!	22		0.7	3.28638	22.8		0.7	3.16742
27			0	#DIV/0!	22.7		0.7	3.18182	23.5		0.7	3.07018
28			0	#DIV/0!	23.5		0.8	3.52423	24.1		0.6	2.55319
29			0	#DIV/0!	24.2		0.7	2.97872	24.8		0.7	2.90456
30			0	#DIV/0!	25		0.8	3.30579	25.5		0.7	2.82258
31			0	#DIV/0!	25.9		0.9	3.6	26.2		0.7	2.7451
32			0	#DIV/0!	26.8		0.9	3.4749	27.1		0.9	3.43511
33			0	#DIV/0!	27.7		0.9	3.35821	28		0.9	3.32103
34			0	#DIV/0!	28.6		0.9	3.2491	29		1	3.57143
35			0	#DIV/0!	29.6		1	3.4965	30		1	3.44828
36			0	#DIV/0!	30.6		1	3.37838	30.9		0.9	3
		mean increase	0	#DIV/0!		mean increase	#VALUE!	#VALUE!		mean increase	0.791667	3.10916
	CrV (cm3)	95% CI	increase (cm3)	%	CrV (cm3)	95% CI	increase (cm3)	%	CrV (cm3)	95% CI	increase (cm3)	%
24			NA	NA			NA	NA			NA	NA
25			0	#DIV/0!			0	#DIV/0!			0	#DIV/0!
26			0	#DIV/0!			0	#DIV/0!			0	#DIV/0!
27			0	#DIV/0!			0	#DIV/0!			0	#DIV/0!
28			0	#DIV/0!			0	#DIV/0!			0	#DIV/0!
29			0	#DIV/0!			0	#DIV/0!			0	#DIV/0!
30			0	#DIV/0!			0	#DIV/0!			0	#DIV/0!
31			0	#DIV/0!			0	#DIV/0!			0	#DIV/0!
32			0	#DIV/0!			0	#DIV/0!			0	#DIV/0!
33			0	#DIV/0!			0	#DIV/0!			0	#DIV/0!
34			0	#DIV/0!			0	#DIV/0!			0	#DIV/0!
35			0	#DIV/0!			0	#DIV/0!			0	#DIV/0!
36			0	#DIV/0!			0	#DIV/0!			0	#DIV/0!
		mean increase	0	#DIV/0!		mean increase	0	#DIV/0!		mean increase	0	#DIV/0!
	lowest absolute increase	lowest % increase
	Data source: Young e.a. 2020

[truncated: 5 more sheets: RCPCH2019 HC, Villar2016(INTERGROWTH-21st) HC, Data extraction data sources, Growth rates, Study characteristics]
