# Supplementary material for: Effectiveness of the novel 3D PreemieScanner for preterm infants’ growth monitoring confirmed in a simulated setting
Source: Front Med Technol. 2025 Aug 1;7:1607538. doi: 10.3389/fmedt.2025.1607538 (PMC12354455; doi:10.3389/fmedt.2025.1607538)
Supplement: Supplementary file 4 [file Datasheet4.xlsx]

## Sheet: ruwe meetdata
ID	Device	Doll	Measurement m#	BL	HC	CrV	Clear CrV	Optiflow attached to front/back of the head	CrV At Least 1 Valid Merge	HC At Least 1 Valid Merge	Remarks
VPK01	PS	Ellen	m1	32.73	24.4125	193.5	0	back	1	1
VPK01	PS	Ellen	m2	32.27	24.375	190	0	back	1	1
VPK01	PS	Ellen	m3	33	24.4325	189.6	0	back	1	1
VPK01	HM	Ellen	m1		23.5		0	back	1	1
VPK01	HM	Ellen	m2		23.5		0	back	1	1
VPK01	HM	Ellen	m3		23.4		0	back	1	1
VPK02	PS	To	m1	34.29	26.8575	295.3	0	back	1	1	In the first head measurement right trachus was clicked before left trachus
VPK02	PS	To	m2	33.02	26.88	283.6	0	back	1	1
VPK02	PS	To	m3	35.78	26.905	295.1	0	back	1	1
VPK02	HM	To	m1		27.4		0	back	1	1
VPK02	HM	To	m2		27.5		0	back	1	1
VPK02	HM	To	m3		27.5		0	back	1	1
VPK03	PS	Ellen	m1	33.91	24.4425	192.2	0	back	1	1
VPK03	PS	Ellen	m2	33.65	24.4475	191.8	0	back	1	1
VPK03	PS	Ellen	m3	33.14	24.455	192.2	0	back	1	1
VPK03	HM	Ellen	m1		24		0	back	1	1
VPK03	HM	Ellen	m2		23.5		0	back	1	1
VPK03	HM	Ellen	m3		23.5		0	back	1	1
VPK04	PS	Sophie	m1	31.06	25.0825	214.8	1	back	1	1
VPK04	PS	Sophie	m2	31.38	25.0775	213.4	1	back	1	1
VPK04	PS	Sophie	m3	30.7	25.08	214.3	1	back	1	1
VPK04	HM	Sophie	m1		24		1	back	1	1
VPK04	HM	Sophie	m2		23.8		1	back	1	1
VPK04	HM	Sophie	m3		23.8		1	back	1	1
VPK05	PS	To	m1	30.19	27.8125	298	0	back	1	1
VPK05	PS	To	m2	30.01	27.82	299.8	0	back	1	1
VPK05	PS	To	m3	29.86	27.8425	299.2	0	back	1	1
VPK05	HM	To	m1		27.7		0	back	1	1
VPK05	HM	To	m2		27.5		0	back	1	1
VPK05	HM	To	m3		27.5		0	back	1	1
VPK06	PS	To	m1	30.75	27.62	308.8	0	back	1	1
VPK06	PS	To	m2	33.86	27.665	306.2	0	back	1	1
VPK06	PS	To	m3	31.31	27.5275	298.3	0	back	1	1
VPK06	HM	To	m1		27.5		0	back	1	1
VPK06	HM	To	m2		27.4		0	back	1	1
VPK06	HM	To	m3		27.5		0	back	1	1
VPK07	PS	Ellen	m1	33.03	24.4125	194.6	0	back	1	1
VPK07	PS	Ellen	m2	33.03	24.3775	193.1	0	back	1	1
VPK07	PS	Ellen	m3	33	24.395	194	0	back	1	1
VPK07	HM	Ellen	m1		23.5		0	back	1	1
VPK07	HM	Ellen	m2		23.7		0	back	1	1
VPK07	HM	Ellen	m3		23.6		0	back	1	1
VPK08	PS	To	m1	29.72	27.6	299.9	0	back	1	1
VPK08	PS	To	m2	28.68	27.5775	303.5	0	back	1	1
VPK08	PS	To	m3	29.47	27.58	304.7	0	back	1	1
VPK08	HM	To	m1		27.5		0	back	1	1
VPK08	HM	To	m2		27.5		0	back	1	1
VPK08	HM	To	m3		27.6		0	back	1	1
VPK09	PS	To	m1	29.78	27.61	300.6	0	back	1	1
VPK09	PS	To	m2	29.13	27.515	304	0	back	1	1
VPK09	PS	To	m3	28.97	27.5625	305.8	0	back	1	1
VPK09	HM	To	m1		27.5		0	back	1	1
VPK09	HM	To	m2		27.5		0	back	1	1
VPK09	HM	To	m3		27.6		0	back	1	1
VPK10	PS	Sophie	m1	31.12	25.29	227.2	1	back	1	1
VPK10	PS	Sophie	m2	31.33	25.31	226.2	1	back	1	1
VPK10	PS	Sophie	m3	31.06	25.305	228.4	1	back	1	1
VPK10	HM	Sophie	m1		25.5		1	back	1	1
VPK10	HM	Sophie	m2		25		1	back	1	1
VPK10	HM	Sophie	m3		24.8		1	back	1	1
VPK11	PS	Sophie	m1	30.83	25.27	219.3	1	back	1	1
VPK11	PS	Sophie	m2	31.2	25.27	220.6	1	back	1	1
VPK11	PS	Sophie	m3	30.95	25.2775	219	1	back	1	1
VPK11	HM	Sophie	m1		25		1	back	1	1
VPK11	HM	Sophie	m2		25		1	back	1	1
VPK11	HM	Sophie	m3		24.5		1	back	1	1
VPK12	PS	Ellen	m1	32.3	24.385	200.3	0	back	1	1	After length measurement, PreemieScanner crashed. New capture for head measurements.
VPK12	PS	Ellen	m2	32.3	24.15	185.6	0	back	1	1
VPK12	PS	Ellen	m3	32.34	24.17	190.1	0	back	1	1
VPK12	HM	Ellen	m1		23.8		0	back	1	1
VPK12	HM	Ellen	m2		23.8		0	back	1	1
VPK12	HM	Ellen	m3		23.8		0	back	1	1
VPK13	PS	To	m1	30.41	27.5375	308.2	0	back	1	1
VPK13	PS	To	m2	31.05	27.4925	303.4	0	back	1	1
VPK13	PS	To	m3	29.63	27.46	301.8	0	back	1	1
VPK13	HM	To	m1		27.5		0	back	1	1
VPK13	HM	To	m2		27.5		0	back	1	1
VPK13	HM	To	m3		27.6		0	back	1	1
VPK14	PS	Sophie	m1	31.36	25.0225	210.8	1	back	1	1
VPK14	PS	Sophie	m2	31.38	25.0225	212.8	1	back	1	1
VPK14	PS	Sophie	m3	31.89	25.0475	211.9	1	back	1	1
VPK14	HM	Sophie	m1		25.3		1	back	1	1
VPK14	HM	Sophie	m2		25		1	back	1	1
VPK14	HM	Sophie	m3		25		1	back	1	1
VPK15	PS	Ellen	m1	35.1			0	back	1	1	m1 and m2 head measurement not saved properly. m3 head measurement and all length measurments saved properly.
VPK15	PS	Ellen	m2	35.02			0	back	1	1
VPK15	PS	Ellen	m3	35.16	24.195	192.7	0	back	1	1
VPK15	HM	Ellen	m1		24		0	back	1	1
VPK15	HM	Ellen	m2		24.2		0	back	1	1
VPK15	HM	Ellen	m3		24.1		0	back	1	1
VPK16	PS	To	m1	30.33	27.4625	305.8	1	front	1	1
VPK16	PS	To	m2	30.62	27.465	304	1	front	1	1
VPK16	PS	To	m3	30.27	27.465	301.6	1	front	1	1
VPK16	HM	To	m1		27.5		1	front	1	1
VPK16	HM	To	m2		27.5		1	front	1	1
VPK16	HM	To	m3		27.5		1	front	1	1
VPK17	PS	Sophie	m1	31.07	25.3		1	front	0	1
VPK17	PS	Sophie	m2	30.64	25.295		1	front	0	1
VPK17	PS	Sophie	m3	30.53	25.295		1	front	0	1
VPK17	HM	Sophie	m1		24.7		1	front	0	1
VPK17	HM	Sophie	m2		24.8		1	front	0	1
VPK17	HM	Sophie	m3		24.8		1	front	0	1
VPK18	PS	Sophie	m1	30.25	25.165		1	front	0	1
VPK18	PS	Sophie	m2	30.19	25.1675		1	front	0	1
VPK18	PS	Sophie	m3	30.29	25.1675		1	front	0	1
VPK18	HM	Sophie	m1		25		1	front	0	1
VPK18	HM	Sophie	m2		25		1	front	0	1
VPK18	HM	Sophie	m3		25		1	front	0	1
VPK19	PS	Ellen	m1	33.66	24.1825		1	front	0	1
VPK19	PS	Ellen	m2	33.14	24.16		1	front	0	1
VPK19	PS	Ellen	m3	32.96	24.23		1	front	0	1
VPK19	HM	Ellen	m1		24.2		1	front	0	1
VPK19	HM	Ellen	m2		24		1	front	0	1
VPK19	HM	Ellen	m3		23.8		1	front	0	1
VPK20	PS	To	m1	29.21	27.6075	303.4	1	front	1	1
VPK20	PS	To	m2	29.13	27.5725	306.4	1	front	1	1
VPK20	PS	To	m3	29.74	27.61	300.9	1	front	1	1
VPK20	HM	To	m1		28		1	front	1	1
VPK20	HM	To	m2		27.5		1	front	1	1
VPK20	HM	To	m3		27.5		1	front	1	1
VPK21	PS	To	m1	29.5	27.61	325.2	1	front	1	1
VPK21	PS	To	m2	29.09	27.67	332.1	1	front	1	1
VPK21	PS	To	m3	29.12	27.645	334.8	1	front	1	1
VPK21	HM	To	m1		27.6		1	front	1	1
VPK21	HM	To	m2		27.6		1	front	1	1
VPK21	HM	To	m3		27.65		1	front	1	1
VPK22	PS	Sophie	m1	29.98	25.245	210.2	1	front	1	1
VPK22	PS	Sophie	m2	29.87	25.24	212.1	1	front	1	1
VPK22	PS	Sophie	m3	29.79	25.2575	213.9	1	front	1	1
VPK22	HM	Sophie	m1		25		1	front	1	1
VPK22	HM	Sophie	m2		25		1	front	1	1
VPK22	HM	Sophie	m3		25		1	front	1	1
VPK23	PS	Sophie	m1	31.18	24.92		1	front	0	1	PreemieScanner crashed, redo capture.
VPK23	PS	Sophie	m2	30.84	24.9325		1	front	0	1
VPK23	PS	Sophie	m3	31.31	24.9		1	front	0	1
VPK23	HM	Sophie	m1		25		1	front	0	1
VPK23	HM	Sophie	m2		25		1	front	0	1
VPK23	HM	Sophie	m3		25		1	front	0	1
VPK24	PS	To	m1	29.38	27.67	299	1	front	1	1
VPK24	PS	To	m2	29.7	27.6775	301.5	1	front	1	1
VPK24	PS	To	m3	28.89	27.6925	301.2	1	front	1	1
VPK24	HM	To	m1		27.5		1	front	1	1
VPK24	HM	To	m2		27.5		1	front	1	1
VPK24	HM	To	m3		27.6		1	front	1	1
VPK25	PS	Ellen	m1	32.67	24.26		1	front	0	1
VPK25	PS	Ellen	m2	31.98	24.34		1	front	0	1
VPK25	PS	Ellen	m3	32.18	24.345		1	front	0	1
VPK25	HM	Ellen	m1		23		1	front	0	1
VPK25	HM	Ellen	m2		23.2		1	front	0	1
VPK25	HM	Ellen	m3		23.2		1	front	0	1
VPK26	PS	Sophie	m1	30.59	25.3525	219.5	1	front	1	1
VPK26	PS	Sophie	m2	30.54	25.3525	220.7	1	front	1	1
VPK26	PS	Sophie	m3	30.77	25.355	220.6	1	front	1	1
VPK26	HM	Sophie	m1		25		1	front	1	1
VPK26	HM	Sophie	m2		25		1	front	1	1
VPK26	HM	Sophie	m3		25		1	front	1	1
VPK27	PS	To	m1	29.58	27.7175	301.8	0	back	1	1
VPK27	PS	To	m2	29.39	27.7275	306.5	0	back	1	1
VPK27	PS	To	m3	29.32	27.73	308.2	0	back	1	1
VPK27	HM	To	m1		27.5		0	back	1	1
VPK27	HM	To	m2		27.5		0	back	1	1
VPK27	HM	To	m3		27.5		0	back	1	1
VPK28	PS	Sophie	m1	30.54	25.3375		1	front	0	1
VPK28	PS	Sophie	m2	30.29	25.355		1	front	0	1
VPK28	PS	Sophie	m3	30.33	25.3625		1	front	0	1
VPK28	HM	Sophie	m1		24.9		1	front	0	1
VPK28	HM	Sophie	m2		24.9		1	front	0	1
VPK28	HM	Sophie	m3		25		1	front	0	1
VPK29	PS	Sophie	m1	30.78	25.4525	213.1	1	front	1	1
VPK29	PS	Sophie	m2	29.71	25.4825	211.4	1	front	1	1
VPK29	PS	Sophie	m3	29.98	25.4925	212.7	1	front	1	1
VPK29	HM	Sophie	m1		25.1		1	front	1	1
VPK29	HM	Sophie	m2		25		1	front	1	1
VPK29	HM	Sophie	m3		25		1	front	1	1
VPK30	PS	Ellen	m1	33.36	24.1675	197.4	1	front	1	1
VPK30	PS	Ellen	m2	32.7	24.17	199.4	1	front	1	1
VPK30	PS	Ellen	m3	32.78	24.2075	208.2	1	front	1	1
VPK30	HM	Ellen	m1		23.8		1	front	1	1
VPK30	HM	Ellen	m2		23.8		1	front	1	1
VPK30	HM	Ellen	m3		23.5		1	front	1	1
VPK31	PS	To	m1	30.97	27.515	300.6	1	front	1	1
VPK31	PS	To	m2	30.62	27.4975	301.6	1	front	1	1
VPK31	PS	To	m3	29.08	27.4525	299.7	1	front	1	1
VPK31	HM	To	m1		27.6		1	front	1	1
VPK31	HM	To	m2		27.6		1	front	1	1
VPK31	HM	To	m3		27.6		1	front	1	1
VPK32	PS	Sophie	m1	30.88	25.155		1	front	0	1
VPK32	PS	Sophie	m2	30.67	25.135		1	front	0	1
VPK32	PS	Sophie	m3	30.55	25.1575		1	front	0	1
VPK32	HM	Sophie	m1		25.2		1	front	0	1
VPK32	HM	Sophie	m2		25		1	front	0	1
VPK32	HM	Sophie	m3		25		1	front	0	1
VPK33	PS	To	m1	30.38	27.5775	286.1	1	front	1	1
VPK33	PS	To	m2	30.59	27.56	282.3	1	front	1	1
VPK33	PS	To	m3	30.69	27.5625	296.3	1	front	1	1
VPK33	HM	To	m1		27.6		1	front	1	1
VPK33	HM	To	m2		27.7		1	front	1	1
VPK33	HM	To	m3		27.6		1	front	1	1
VPK34	PS	Sophie	m1	30.69	25.2375	218.8	1	front	1	1	Reference points not visible enough on midscan. Redo midscan and measurements.
VPK34	PS	Sophie	m2	29.99	25.2225	205	1	front	1	1
VPK34	PS	Sophie	m3	29.68	25.2225	205.8	1	front	1	1
VPK34	HM	Sophie	m1		25.1		1	front	1	1
VPK34	HM	Sophie	m2		25.1		1	front	1	1
VPK34	HM	Sophie	m3		25.2		1	front	1	1
VPK35	PS	Ellen	m1	34.26	24.0825	191.3	1	front	1	1	PreemieScanner crashed, redo capture.
VPK35	PS	Ellen	m2	34.54	23.99	190.4	1	front	1	1
VPK35	PS	Ellen	m3	34.65	24.005	190.6	1	front	1	1
VPK35	HM	Ellen	m1		23.8		1	front	1	1
VPK35	HM	Ellen	m2		23.9		1	front	1	1
VPK35	HM	Ellen	m3		23.9		1	front	1	1

## Sheet: valid scans data
ID	Doll	HC A	HC A Valid Merge	HC B	HC B Valid Merge	HC C	HC C Valid Merge	HC D	HC D Valid Merge	HC Mean Valid Merges	HC At Least 1 Valid Merge	CrV A	CrV A Valid Merge	CrV B	CrV B Valid Merge	CrV C	CrV C Valid Merge	CrV D	CrV D Valid Merge	CrV Mean Valid Merges	CrV At Least 1 Valid Merge	Fifth Researcher Needed For Validity
VPK01	Ellen	24.46	1	24.43	1	24.41	1	24.35	1	24.4125	1	193.5	1	193.65	0	191.99	0	191.09	0	193.5	1
VPK01	Ellen	24.42	1	24.4	1	24.38	1	24.3	1	24.375	1	189.95	1	190.15	0	188.56	0	187.64	0	190	1
VPK01	Ellen	24.47	1	24.45	1	24.43	1	24.38	1	24.4325	1	189.64	1	189.74	0	188.09	0	187.2	0	189.6	1
VPK02	To	27.07	1	26.79	1	26.72	1	26.85	1	26.8575	1	304.89	1	298.04	1	278.67	1	299.47	1	295.3	1
VPK02	To	27.09	1	26.79	1	26.78	1	26.86	1	26.88	1	292.87	1	286.58	1	267.06	1	287.99	1	283.6	1
VPK02	To	27.07	1	26.97	1	26.73	1	26.85	1	26.905	1	304.72	1	297.81	1	278.58	1	299.23	1	295.1	1
VPK03	Ellen	24.46	1	24.38	1	24.35	1	24.58	1	24.4425	1	191.84	1	192.19	1	189.21	0	192.46	1	192.2	1
VPK03	Ellen	24.48	1	24.4	1	24.33	1	24.58	1	24.4475	1	191.46	1	191.92	1	188.79	0	192.04	1	191.8	1
VPK03	Ellen	24.46	1	24.38	1	24.38	1	24.6	1	24.455	1	191.89	1	192.27	1	189.26	0	192.41	1	192.2	1
VPK04	Sophie	25.12	1	25.13	1	25.02	1	25.06	1	25.0825	1	214.4	1	222.95	0	214.91	1	214.98	1	214.8	1
VPK04	Sophie	25.11	1	25.11	1	25.02	1	25.07	1	25.0775	1	212.94	1	221.53	0	213.61	1	213.59	1	213.4	1
VPK04	Sophie	25.11	1	25.12	1	25.02	1	25.07	1	25.08	1	213.89	1	222.52	0	214.54	1	214.57	1	214.3	1
VPK05	To	27.88	1	27.9	1	27.88	1	27.59	1	27.8125	1	301.94	1	301.03	1	294.03	1	294.99	1	298	1
VPK05	To	27.89	1	27.9	1	27.89	1	27.6	1	27.82	1	304.15	1	301.17	1	296.29	1	297.38	1	299.8	1
VPK05	To	27.91	1	27.91	1	27.93	1	27.62	1	27.8425	1	303.08	1	302.08	1	295.29	1	296.32	1	299.2	1
VPK06	To	27.6	1	27.7	1	27.56	1	27.62	1	27.62	1	308.95	1	307.76	1	309.42	1	309.06	1	308.8	1
VPK06	To	27.65	1	27.72	1	27.61	1	27.68	1	27.665	1	306.35	1	305.11	1	306.85	1	306.58	1	306.2	1
VPK06	To	27.53	1	27.61	1	27.47	1	27.5	1	27.5275	1	298.17	1	297.7	1	299.17	1	298.12	1	298.3	1
VPK07	Ellen	24.49	1	24.43	1	24.4	1	24.33	1	24.4125	1	196.84	0	197.48	0	194.57	1	195.18	0	194.6	1	A D
VPK07	Ellen	24.46	1	24.41	1	24.34	1	24.3	1	24.3775	1	195.46	0	196.05	0	193.14	1	193.83	0	193.1	1
VPK07	Ellen	24.47	1	24.42	1	24.37	1	24.32	1	24.395	1	196.37	0	196.97	0	194.05	1	194.72	0	194	1
VPK08	To	27.54	1	27.7	1	27.58	1	27.58	1	27.6	1	297.76	1	303.98	1	299.32	1	298.45	1	299.9	1
VPK08	To	27.52	1	27.68	1	27.55	1	27.56	1	27.5775	1	301.37	1	307.62	1	302.93	1	302.17	1	303.5	1
VPK08	To	27.52	1	27.68	1	27.56	1	27.56	1	27.58	1	302.62	1	308.84	1	304.14	1	303.31	1	304.7	1
VPK09	To	27.68	1	27.63	1	27.55	1	27.58	1	27.61	1	302.76	1	301.19	1	299.21	1	299.39	1	300.6	1
VPK09	To	27.57	1	27.53	1	27.46	1	27.5	1	27.515	1	305.95	1	304.65	1	302.67	1	302.86	1	304	1
VPK09	To	27.63	1	27.58	1	27.5	1	27.54	1	27.5625	1	307.93	1	306.35	1	304.28	1	304.43	1	305.8	1
VPK10	Sophie	25.26	1	25.32	1	25.27	1	25.31	1	25.29	1	226.22	1	231.12	0	228.74	0	228.15	1	227.2	1	C
VPK10	Sophie	25.28	1	25.35	1	25.28	1	25.33	1	25.31	1	225.35	1	230.16	0	228.1	0	226.98	1	226.2	1
VPK10	Sophie	25.28	1	25.34	1	25.28	1	25.32	1	25.305	1	227.37	1	232.22	0	230.07	0	229.27	1	228.4	1
VPK11	Sophie	25.25	1	25.23	1	25.34	1	25.26	1	25.27	1	219.07	1	224.35	0	218.68	1	220.08	1	219.3	1
VPK11	Sophie	25.25	1	25.23	1	25.34	1	25.26	1	25.27	1	220.37	1	225.66	0	219.97	1	221.39	1	220.6	1
VPK11	Sophie	25.25	1	25.24	1	25.35	1	25.27	1	25.2775	1	218.73	1	224.09	0	218.4	1	219.79	1	219	1
VPK12	Ellen	24.36	1	24.44	1	24.32	1	24.42	1	24.385	1	201.29	0	204.25	0	200.3	1	203.31	0	200.3	1
VPK12	Ellen	24.14	1	24.19	1	24.12	1	24.15	1	24.15	1	186.71	0	189.12	0	185.62	1	188.56	0	185.6	1
VPK12	Ellen	24.15	1	24.22	1	24.14	1	24.17	1	24.17	1	191.14	0	193.66	0	190.08	1	193.03	0	190.1	1
VPK13	To	27.45	1	27.57	1	27.57	1	27.56	1	27.5375	1	305.79	1	310.51	1	309.05	1	307.28	1	308.2	1
VPK13	To	27.37	1	27.55	1	27.53	1	27.52	1	27.4925	1	301.05	1	305.64	1	304.13	1	302.66	1	303.4	1
VPK13	To	27.33	1	27.52	1	27.5	1	27.49	1	27.46	1	299.22	1	304.16	1	302.66	1	301.19	1	301.8	1
VPK14	Sophie	25.03	1	24.98	1	25.06	1	25.02	1	25.0225	1	212.36	0	216.07	0	210.79	1	210.83	0	210.8	1
VPK14	Sophie	25.03	1	24.98	1	25.06	1	25.02	1	25.0225	1	214.33	0	217.95	0	212.77	1	212.81	0	212.8	1
VPK14	Sophie	25.06	1	24.99	1	25.08	1	25.06	1	25.0475	1	213.46	0	217.22	0	211.86	1	211.97	0	211.9	1
VPK15	Ellen									#DIV/0!	1		0		0		1		0		1	A D
VPK15	Ellen									#DIV/0!	1		0		0		1		0		1
VPK15	Ellen	24.11	1	24.23	1	24.19	1	24.25	1	24.195	1	193.15	0	195.14	0	192.7	1	194.9	0	192.7	1
VPK16	To	27.48	1	27.5	1	27.51	1	27.36	1	27.4625	1	306.03	1	307.15	1	307	1	302.97	1	305.8	1
VPK16	To	27.47	1	27.52	1	27.51	1	27.36	1	27.465	1	304.31	1	305.42	1	305.34	1	301.13	1	304	1
VPK16	To	27.48	1	27.51	1	27.51	1	27.36	1	27.465	1	301.78	1	302.92	1	302.79	1	298.82	1	301.6	1
VPK17	Sophie	25.32	1	25.28	1	25.34	1	25.26	1	25.3	1	215.3	0	215.09	0	214.73	0	211.96	0		0
VPK17	Sophie	25.31	1	25.28	1	25.33	1	25.26	1	25.295	1	214.51	0	214.26	0	213.83	0	211.15	0		0
VPK17	Sophie	25.31	1	25.28	1	25.33	1	25.26	1	25.295	1	216.27	0	216.05	0	215.63	0	212.93	0		0
VPK18	Sophie	25.14	1	25.19	1	25.06	1	25.27	1	25.165	1	221.81	0	221.28	0	218.14	0	221.86	0		0
VPK18	Sophie	25.14	1	25.2	1	25.06	1	25.27	1	25.1675	1	222.04	0	221.49	0	218.29	0	222.05	0		0
VPK18	Sophie	25.15	1	25.19	1	25.06	1	25.27	1	25.1675	1	221.03	0	220.53	0	217.4	0	221.1	0		0
VPK19	Ellen	24.24	1	24.12	1	24.12	1	24.25	1	24.1825	1	189.9	0	189.28	0	187.24	0	190.3	0		0	C
VPK19	Ellen	24.22	1	24.09	1	24.09	1	24.24	1	24.16	1	191.09	0	190.53	0	188.49	0	191.48	0		0
VPK19	Ellen	24.29	1	24.18	1	24.16	1	24.29	1	24.23	1	194.88	0	194.2	0	192.1	0	195.31	0		0
VPK20	To	27.62	1	27.64	1	27.56	1	27.61	1	27.6075	1	303.67	1	305.12	1	301.84	1	303.17	1	303.4	1
VPK20	To	27.59	1	27.59	1	27.52	1	27.59	1	27.5725	1	306.59	1	307.93	1	304.8	1	306.16	1	306.4	1
VPK20	To	27.61	1	27.64	1	27.56	1	27.63	1	27.61	1	301.11	1	302.31	1	299.33	1	300.75	1	300.9	1
VPK21	To	27.57	1	27.73	1	27.68	1	27.46	1	27.61	1	324.22	1	327.57	1	327.24	1	322.01	1	325.2	1
VPK21	To	27.65	1	27.8	1	27.74	1	27.49	1	27.67	1	331.25	1	334.62	1	334.22	1	328.4	1	332.1	1
VPK21	To	27.62	1	27.77	1	27.72	1	27.47	1	27.645	1	333.97	1	337.21	1	336.89	1	330.91	1	334.8	1
VPK22	Sophie	25.22	1	25.24	1	25.31	1	25.21	1	25.245	1	209.84	1	211.58	0	212.01	1	208.67	1	210.2	1	B C
VPK22	Sophie	25.21	1	25.24	1	25.3	1	25.21	1	25.24	1	211.75	1	213.52	0	213.97	1	210.6	1	212.1	1
VPK22	Sophie	25.23	1	25.25	1	25.33	1	25.22	1	25.2575	1	213.58	1	215.27	0	215.79	1	212.39	1	213.9	1
VPK23	Sophie	24.86	1	24.89	1	24.91	1	25.02	1	24.92	1	210.25	0	214.44	0	211.72	0	212.63	0		0	A C D
VPK23	Sophie	24.88	1	24.88	1	24.93	1	25.04	1	24.9325	1	212.29	0	216.46	0	213.75	0	214.66	0		0
VPK23	Sophie	24.84	1	24.88	1	24.89	1	24.99	1	24.9	1	209.88	0	214.05	0	211.36	0	212.22	0		0
VPK24	To	27.58	1	27.75	1	27.69	1	27.66	1	27.67	1	297.67	1	300.27	1	299.52	1	298.55	1	299	1
VPK24	To	27.61	1	27.75	1	27.69	1	27.66	1	27.6775	1	300.19	1	302.81	1	302.06	1	300.84	1	301.5	1
VPK24	To	27.63	1	27.76	1	27.7	1	27.68	1	27.6925	1	299.99	1	302.53	1	301.89	1	300.58	1	301.2	1
VPK25	Ellen	24.24	1	24.28	1	24.27	1	24.25	1	24.26	1	193.17	0	194.11	0	192.88	0	193.91	0		0
VPK25	Ellen	24.33	1	24.36	1	24.35	1	24.32	1	24.34	1	200.7	0	202	0	200.74	0	201.45	0		0
VPK25	Ellen	24.33	1	24.37	1	24.35	1	24.33	1	24.345	1	196.58	0	197.6	0	196.44	0	197.27	0		0
VPK26	Sophie	25.29	1	25.36	1	25.38	1	25.38	1	25.3525	1	215.68	0	220.17	0	219.46	1	217.66	0	219.5	1	A
VPK26	Sophie	25.28	1	25.36	1	25.39	1	25.38	1	25.3525	1	216.93	0	221.44	0	220.71	1	218.94	0	220.7	1
VPK26	Sophie	25.29	1	25.36	1	25.39	1	25.38	1	25.355	1	216.76	0	221.29	0	220.62	1	218.74	0	220.6	1
VPK27	To	27.66	1	27.69	1	27.79	1	27.73	1	27.7175	1	300.71	1	300.37	1	304.08	1	302.12	1	301.8	1
VPK27	To	27.67	1	27.7	1	27.81	1	27.73	1	27.7275	1	305.4	1	305.08	1	308.76	1	306.7	1	306.5	1
VPK27	To	27.67	1	27.7	1	27.81	1	27.74	1	27.73	1	306.99	1	306.72	1	310.51	1	308.35	1	308.2	1
VPK28	Sophie	25.39	1	25.27	1	25.33	1	25.36	1	25.3375	1	205.64	0	206.95	0	204.55	0	206	0		0
VPK28	Sophie	25.4	1	25.31	1	25.34	1	25.37	1	25.355	1	213.15	0	214.6	0	212.1	0	213.34	0		0
VPK28	Sophie	25.41	1	25.32	1	25.34	1	25.38	1	25.3625	1	214.47	0	215.93	0	213.4	0	214.61	0		0
VPK29	Sophie	25.48	1	25.43	1	25.44	1	25.46	1	25.4525	1	214.32	0	218.16	0	213.11	1	218.06	0	213.1	1
VPK29	Sophie	25.51	1	25.44	1	25.48	1	25.5	1	25.4825	1	212.71	0	216.16	0	211.45	1	216.06	0	211.4	1
VPK29	Sophie	25.53	1	25.44	1	25.5	1	25.5	1	25.4925	1	213.98	0	217.27	0	212.67	1	217.17	0	212.7	1
VPK30	Ellen	24.16	1	24.12	1	24.18	1	24.21	1	24.1675	1	196.47	1	198.9	0	198.35	1	198.06	0	197.4	1	B C D
VPK30	Ellen	24.16	1	24.13	1	24.18	1	24.21	1	24.17	1	198.4	1	200.83	0	200.29	1	199.97	0	199.4	1
VPK30	Ellen	24.21	1	24.18	1	24.21	1	24.23	1	24.2075	1	207.27	1	209.76	0	209.16	1	208.79	0	208.2	1
VPK31	To	27.46	1	27.59	1	27.51	1	27.5	1	27.515	1	298.87	1	302.32	1	300.42	1	300.76	1	300.6	1
VPK31	To	27.45	1	27.56	1	27.49	1	27.49	1	27.4975	1	299.87	1	303.49	1	301.45	1	301.81	1	301.6	1
VPK31	To	27.39	1	27.55	1	27.44	1	27.43	1	27.4525	1	297.98	1	301.63	1	299.38	1	299.85	1	299.7	1
VPK32	Sophie	25.17	1	25.14	1	25.08	1	25.23	1	25.155	1	213.84	0	215.27	0	211.52	0	213.68	0		0
VPK32	Sophie	25.15	1	25.12	1	25.06	1	25.21	1	25.135	1	212.8	0	214.16	0	210.44	0	212.56	0		0
VPK32	Sophie	25.17	1	25.13	1	25.09	1	25.24	1	25.1575	1	213.74	0	215.21	0	211.45	0	213.64	0		0
VPK33	To	27.53	1	27.45	1	27.68	1	27.65	1	27.5775	1	286.1	1	282.37	1	288.75	1	287.21	1	286.1	1
VPK33	To	27.51	1	27.44	1	27.66	1	27.63	1	27.56	1	282.5	1	278.74	1	284.91	1	283.2	1	282.3	1
VPK33	To	27.51	1	27.45	1	27.66	1	27.63	1	27.5625	1	296.51	1	292.71	1	298.88	1	297.04	1	296.3	1
VPK34	Sophie	25.28	1	25.2	1	25.27	1	25.2	1	25.2375	1	219.53	1	219.11	1	218.81	1	217.8	1	218.8	1
VPK34	Sophie	25.29	1	25.17	1	25.24	1	25.19	1	25.2225	1	205.69	1	205.47	1	204.68	1	204	1	205	1
VPK34	Sophie	25.29	1	25.17	1	25.23	1	25.2	1	25.2225	1	206.46	1	206.17	1	205.56	1	204.73	1	205.8	1
VPK35	Ellen	24.14	1	24.08	1	23.99	1	24.12	1	24.0825	1	190.56	1	192.51	1	190.32	1	191.68	1	191.3	1	B
VPK35	Ellen	24.03	1	23.98	1	23.91	1	24.04	1	23.99	1	189.65	1	191.44	1	189.61	1	190.85	1	190.4	1
VPK35	Ellen	24.05	1	23.99	1	23.93	1	24.05	1	24.005	1	189.87	1	191.65	1	189.78	1	191.05	1	190.6	1
													22		16		25		20
