# Supplementary material for: Effectiveness of the novel 3D PreemieScanner for preterm infants’ growth monitoring confirmed in a simulated setting
Source: Front Med Technol. 2025 Aug 1;7:1607538. doi: 10.3389/fmedt.2025.1607538 (PMC12354455; doi:10.3389/fmedt.2025.1607538)
Supplement: Supplementary file 5 [file Datasheet5.xlsx]

## Sheet: ground truth dolls
doll	bl	hc	crv
Ellen	33.38	24.06	193.38
Sophie	31.93	25.16	221.22
To	31.42	27.79	307.01
