# Supplementary material for: Effectiveness of the novel 3D PreemieScanner for preterm infants’ growth monitoring confirmed in a simulated setting
Source: Front Med Technol. 2025 Aug 1;7:1607538. doi: 10.3389/fmedt.2025.1607538 (PMC12354455; doi:10.3389/fmedt.2025.1607538)
Supplement: Supplementary file 7 [file Datasheet7.xlsx]

## Sheet: Tables results (1 decimal)
	Body Length
	Method	Doll	Normality	Precision lower limit [%]	upper limit	Median/mean deviation [%]	Corrected precision lower limit [%]	Corrected precision upper limit [%]	min	max	range [abs %]	Q2.5	Q97.5	95% interval [abs %]	Within corrected limits	out of [n]	Proportion within limits [%|		Standard Error of Measurement, SEM=SD(deviation from GT) [cm]	Smallest Detectable Change, SDC=1.96*sqrt(2)*SEM [cm]	Average Minimal absolute weekly increase [cm]	SDC in % of minimal weekly increase (0.8 cm for BL)
	BL, PrSc	1	Yes (p=0.55)	-1.25392	1.25392	-3.82606	-5.07998	-2.57214	-6.9	0	6.9	-7.11	-0.54	6.57	19	27	0.703704		0.5342	1.4806	0.8	1.85075
		2	No (p=0.02)	-1.1976	1.1976	-1.19761	-2.39521	-2.09581e-07	-4.19	5.39	9.58	-3.8	5.2	9	12	39	0.307692		0.9485	2.629	0.8	3.28625
		3	No (p<0.001)	-1.27389	1.27389	-5.09554	-6.36943	-3.82166	-8.6	14.01	22.61	-8	9.48	17.48	11	39	0.282051		1.5379	4.2627	0.8	5.32837
													mean 95% interval front	NA	42	105	0.4	BL total
													mean 95% interval back	NA
													mean 95% interval overall	11.0167
	Head circumference measuring tape
	Method	Doll	Normality	Precision lower limit [%]	upper limit	Median/mean deviation [%]	Corrected precision lower limit [%]	Corrected precision upper limit [%]	min	max	range [abs %]	Q2.5	Q97.5	95% interval [abs %]	Within corrected limits	out of [n]	Proportion within limits [%|		Standard Error of Measurement, SEM=SD(deviation from GT) [cm]	Smallest Detectable Change, SDC=1.96*sqrt(2)*SEM [cm]	Average Minimal absolute weekly increase [cm]	SDC in % of minimal weekly increase (0.6 cm for HC)
	HC, Tape, Optiflow front	1	No (p<0.001)	-1.19048	1.19048	-0.79	-1.98048	0.400476	-1.98	0	1.98	-1.73	0	1.73	26	27	0.962963		0.1072	0.297	0.6	0.495
		2	Yes (p=0.13)	-1.24481	1.24481	-1.76	-3.00481	-0.515187	-4.56	0.41	4.97	-4.75	1.22	5.97	7	12	0.583333		0.3671	1.0176	0.6	1.696
		3	No (p=0.002)	-1.07914	1.07914	-0.72	-1.79914	0.359137	-1.08	0.72	1.8	-1.08	0.26	1.34	17	18	0.944444		0.1191	0.3302	0.6	0.550333
	HC, Tape, Optiflow back	1	Yes (p=0.05)	-1.19048	1.19048	-1.88	-3.07048	-0.689524	-5.56	1.19	6.75	-6.34	2.57	8.91	7	12	0.583333		0.5723	1.5863	0.6	2.64383
		2	Yes (p=0.10)	-1.24481	1.24481	-1.549	-2.79381	-0.304187	-2.9	0.41	3.31	-3.62	0.52	4.14	12	15	0.8		0.2549	0.7064	0.6	1.17733
		3	No (p<0.001)	-1.07914	1.07914	-1.08	-2.15914	-0.000863309	-1.44	-0.36	1.08	-1.44	-0.54	0.9	21	21	1		0.0655	0.1815	0.6	0.3025
													mean 95% interval front	3.01333	50	57	0.877193	HC tape front
													mean 95% interval back	4.65	40	48	0.833333	HC tape back
													mean 95% interval overall	3.83167	90	105	0.857143	HC tape total
	Head circumference PrSc
	Method	Doll	Normality	Precision lower limit [%]	upper limit	Median deviation [%]	Corrected precision lower limit [%]	Corrected precision upper limit [%]	min	max	range [abs %]	Q2.5	Q97.5	95% interval [abs %]	Within corrected limits	out of [n]	Proportion within limits [%|		Standard Error of Measurement, SEM=SD(deviation from GT) [cm]	Smallest Detectable Change, SDC=1.96*sqrt(2)*SEM [cm]	Average Minimal absolute weekly increase [cm]	SDC in % of minimal weekly increase (0.6 cm for HC)
	HC, PrSc, Optiflow front	1	No (p=0.009)	-1.19048	1.19048	0	-1.19048	1.19048	-1.19	1.19	2.38	-1.19	1.19	2.38	21	27	0.777778		0.1529	0.4239	0.6	0.7065
		2	No (p=0.02)	-1.24481	1.24481	0.41	-0.834813	1.65481	-0.41	0.83	1.24	-0.42	0.83	1.25	12	12	1		0.1125	0.312	0.6	0.52
		3	No (p=0.002)	-1.07914	1.07914	-0.72	-1.79914	0.359137	-1.08	-0.36	0.72	-1.08	-0.36	0.72	18	18	1		0.0814	0.2255	0.6	0.375833
	HC, PrSc, Optiflow back	1	No (p=0.003)	-1.19048	1.19048	0	-1.19048	1.19048	-0.79	0.4	1.19	-0.79	0.4	1.19	12	12	1		0.1231	0.3411	0.6	0.5685
		2	No (p<0.001)	-1.24481	1.24481	1.24481	-2.78008e-07	2.48963	0.41	1.66	1.25	0.41	1.54	1.13	13	13	1		0.1095	0.3036	0.6	0.506
		3	No (p<0.001)	-1.07914	1.07914	-0.72	-1.79914	0.359137	-3.24	0	3.24	-3.24	0	3.24	18	21	0.857143		0.2908	0.8059	0.6	1.34317
													mean 95% interval front	1.45	51	57	0.894737	HC PrSc front
													mean 95% interval back	1.85333	43	46	0.934783	HC PrSc back
													mean 95% interval overall	1.65167	94	103	0.912621	HC PrSc total
	CrV
	Method	Doll	Normality	Precision lower limit [%]	upper limit	Median/mean deviation [%]	Corrected precision lower limit [%]	Corrected precision upper limit [%]	min	max	range [abs %]	Q2.5	Q97.5	95% interval [abs %]	Within corrected limits	out of [n]	Proportion within limits [%|		Standard Error of Measurement, SEM=SD(deviation from GT) [mL]	Smallest Detectable Change, SDC=1.96*sqrt(2)*SEM [mL]	Average Minimal absolute weekly increase [mL]	SDC in % of minimal weekly increase (24 mL for CrV)
	CrV, PrSc, Optiflow front	1	Yes (p=0.29)	-5.42495	5.42495	-3.41	-8.83495	2.01495	-7.32	-0.23	7.09	-8.16	1.33	9.49	12	12	1		5.3583	14.8526	24	0.618858
		2	Yes (p=0.17)	-6.20476	6.20476	1.46	-4.74476	7.66476	-1.55	7.65	9.2	-5.63	8.55	14.18	6	6	1		6.9955	19.3907	24	0.807946
		3	No (p=0.005)	-3.90879	3.90879	-1.78	-5.68879	2.12879	-8.05	9.06	17.11	-7.52	8.68	16.2	13	18	0.722222		13.5729	37.6221	24	1.56759
	CrV, PrSc, Optiflow back	1	Yes (p=0.13)	-5.42495	5.42495	-1.34	-6.76495	4.08495	-4.7	3.25	7.95	-6.89	4.2	11.09	12	12	1		6.2527	17.3317	24	0.722154
		2	Yes (p=0.29)	-6.20476	6.20476	-0.58	-6.78476	5.62476	-4.03	3.57	7.6	-4	2.85	6.85	13	13	1		3.3788	9.3656	24	0.390233
		3	No (p<0.001)	-3.90879	3.90879	-1.69	-5.59879	2.21879	-7.62	0.59	8.21	-5.75	0.49	6.24	20	21	0.952381		5.7737	16.0039	24	0.666829
													mean 95% interval front	13.29	31	36	0.861111	CrV front
													mean 95% interval back	8.06	45	46	0.978261	CrV back
													mean 95% interval overall	10.675	76	82	0.926829	CrV total
	Overall accuracy, for all dolls combined, median or mean measurement error
		Length [%]	p-value	HC PrSc* [%]	p-value	HC measuring tape [%]	p-value	CrV [%]	p-value
	Optiflow Front	-3.29341	<0.001 (ɑ = 0.017)	0	0.63 (ɑ = 0.017)	-0.793651	<0.001 (ɑ = 0.017)	-1.75896	0.01 (ɑ = 0.017)
	Optiflow Back			-0.359712	0.91 (ɑ = 0.017)	-1.07914	<0.001 (ɑ = 0.017)	-1.32322	<0.001 (ɑ = 0.017)
	Front+Back combined			-0.179856		-0.936394		-1.54109
	Measurement errors within precision limits; Smallest detectable change (SDC)
		Body Length					HC PrSc					HC Tape					CrV
		within limits	n	%	SDC [cm]	SDC in % of minimal weekly increase (0.8 cm for BL)	within limits	n	%	SDC [cm]	SDC in % of minimal weekly increase (0.6 cm for HC)	within limits	n	%	SDC [cm]	SDC in % of minimal weekly increase (0.6 cm for HC)	within limits	n	%	SDC [mL]	SDC in % of minimal weekly increase (24 mL for CrV)
	Optiflow front	NA	NA	NA	2.3461	2.93262	51	57	0.894737	0.5317	0.886167	50	57	0.877193	0.5776	0.962667	31	36	0.861111	30.1856	1.25773
	Optiflow back	NA	NA	NA	3.9575	4.94687	43	46	0.934783	0.8833	1.47217	40	48	0.833333	0.885	1.475	45	46	0.978261	15.4153	0.642304
	front+back combined	42	105	0.4	3.191	3.98875	94	103	0.912621	0.7079	1.17983	90	105	0.857143	0.7464	1.244	76	82	0.926829	22.933	0.955542

## Sheet: SEM&SDC (absolute)
device	doll name	doll_id	optiflow	SEM_bl [cm]	SDC_bl [cm]	SEM_hc [cm]	SDC_hc [cm]	SEM_crv [mL]	SDC_crv [mL]		SEM=SD(deviation from Ground Truth)				SDC=1.96* √2*SEM
PrSc	Sophie	1	front	0.4445	1.2321	0.1529	0.4239	5.3583	14.8526
PrSc	Ellen	2	front	0.881	2.4419	0.1125	0.312	6.9955	19.3907
PrSc	To	3	front	0.6992	1.9382	0.0814	0.2255	13.5729	37.6221
PrSc	Sophie	1	back	0.3129	0.8672	0.1231	0.3411	6.2527	17.3317
PrSc	Ellen	2	back	1.028	2.8496	0.1095	0.3036	3.3788	9.3656
PrSc	To	3	back	1.9359	5.3659	0.2908	0.8059	5.7737	16.0039
PrSc	Sophie	1	combined	0.5342	1.4806	0.1467	0.4065	6.1555	17.0622
PrSc	Ellen	2	combined	0.9485	2.629	0.142	0.3937	4.973	13.7845
PrSc	To	3	combined	1.5379	4.2627	0.2191	0.6074	10.1142	28.035
PrSc	combined	combined	front	0.8464	2.3461	0.1918	0.5317	10.89	30.1856
PrSc	combined	combined	back	1.4277	3.9575	0.3187	0.8833	5.5614	15.4153
PrSc	combined	combined	combined	1.1512	3.191	0.2554	0.7079	8.2735	22.933
Tape	Sophie	1	front	NA	NA	0.1072	0.297	NA	NA
Tape	Ellen	2	front	NA	NA	0.3671	1.0176	NA	NA
Tape	To	3	front	NA	NA	0.1191	0.3302	NA	NA
Tape	Sophie	1	back	NA	NA	0.5723	1.5863	NA	NA
Tape	Ellen	2	back	NA	NA	0.2549	0.7064	NA	NA
Tape	To	3	back	NA	NA	0.0655	0.1815	NA	NA
Tape	combined	combined	front	NA	NA	0.2084	0.5776	NA	NA
Tape	combined	combined	back	NA	NA	0.3193	0.885	NA	NA
Tape	combined	combined	combined	NA	NA	0.2693	0.7464	NA	NA

## Sheet: Ground truth
Name of doll	Doll ID	BL [cm]	HC [cm]	CrV[mL]
Sophie	1	31.9	25.2	221.2
Ellen	2	33.4	24.1	193.4
To	3	31.4	27.8	307

## Sheet: Precision limits per doll
		Body size parameter	Average Minimal absolute weekly increase	Absolute precision limits +/-	Ground truth doll 1	Proportional limits +/- doll 1	Ground truth doll 2	Proportional limits +/- doll 2	Ground truth doll 3	Proportional limits +/- doll 3
		Body length [cm]	0.8	0.4	31.9	0.0125392	33.4	0.011976	31.4	0.0127389
		Head circumference [cm]	0.6	0.3	25.2	0.0119048	24.1	0.0124481	27.8	0.0107914
		Cranial volume [mL]	24	12	221.2	0.0542495	193.4	0.0620476	307	0.0390879
			Body length [cm]	Head circumference [cm]	Cranial volume [mL]
		Average Minimal absolute weekly increase	0.8	0.6	24
		Absolute precision limits +/-	0.4	0.3	12
		Ground truth doll 1	31.9	25.2	221.2
		Proportional limits +/- doll 1	0.0125392	0.0119048	0.0542495
		Ground truth doll 2	33.4	24.1	193.4
		Proportional limits +/- doll 2	0.011976	0.0124481	0.0620476
		Ground truth doll 3	31.4	27.8	307
		Proportional limits +/- doll 3	0.0127389	0.0107914	0.0390879

## Sheet: P50 minimum weekly increase
		P50 minimum weekly increase in preterm infants up to 40 weeks GA
		Data Source	BL [cm]	BL [%]	HC [cm]	HC proportional [%]	CrV [mL]	CrV proportional [%]
		Altigani1989	1	0.021	0.55	0.017	-	-
		Babson1970	0.55	0.014	0.5	0.015	-	-
		Dieks2022	-	-	0.7	0.02	32	0.065
		Horemuzova2012	0.55	0.016	0.5	0.017	-	-
		RCPCH2019	0.7	0.014	0.35	0.01	-	-
		Riddle2006	1	0.021	0.5	0.016	-	-
		Vermeulen2021	-	-	-	-	16.5	0.04
		Villar2016	1.27	0.031	0.88	0.031	-	-
		Young2020	0.8	0.026	0.6	0.026	-	-
		Mean minimum weekly increase, over all data sources	0.8386	0.0204	0.5725	0.019	24.25	0.0525
		Translation to "+/-" precision limit:	0.4193	0.0102	0.28625	0.0095	12.125	0.02625
		BL, body length; HC, head circumference; CrV, cranial volume
		Mean over all data sources of the minimum weekly increase in P50 preterm infants, filtered by GA
		Weeks GA	mean_min_BL_increase [cm]	mean_min_BL_prop_incr [%]	mean_min_HC_increase [cm]	mean_min_HC_prop_incr [%]	mean_min_CrV_increase [mL]	mean_min_CrV_prop_incr [%]
		all	0.8243	0.0199	0.5725	0.0189	23.15	0.0485
		<38	0.8671	0.0213	0.6162	0.0216	26.25	0.066
		<41	0.8386	0.0204	0.5725	0.019	24.25	0.0525

## Sheet: Shapiro normality test 
Shapiro tests
		Shapiro p-value
			Doll1	Doll 2	Doll3	Overall
		Length	0.549435	0.0166898	1,763576⋅10⁻⁶	6,006715⋅10⁻⁸
																								Wilcoxon rank test percentage		Geel is t-test ipv wilcoxon
																												p-waarde
																												Optiflow voorlangs	Optiflow achterlangs
																											Lengte	1,894 ⋅10⁻⁹	0.002397
																											Schedelvolume	0.007051	7.327e-05
																											Hoofdomtrek PS	0.8161	0.9
			Shapiro p-value																								Hoofdomtrek meetlint	5,317⋅10⁻¹⁰	2,313⋅10⁻⁸
			Optiflow Front				Optiflow Back
			Doll1	Doll 2	Doll3	Overall	Doll1	Doll 2	Doll3	Overall
		CrV	0.29152	0.168745	0.00473441	0.002491	0.129676	0.288448	0.0226075	0.357878
		HC PrSc	0.00865339	0.0201636	0.00242968	0.00840619	0.00292778	0.00039367	8.28384e-05	0.000476698
		HC Tape	0.000296611	0.129471	7.28771e-05	6,805409⋅10⁻⁹	0.051438	0.0956918	7.05126e-05	5.22329e-06

## Sheet: Wilcoxon and t-test
			Accuracy: Total (for all dolls combined) median or mean measurement error
			Length [%]	p-value	HC PrSc* [%]	p-value	HC measuring tape [%]	p-value	CrV [%]	p-value
		Optiflow Front	-3.29341	<0,001 (ɑ = 0,017)	0	0,63 (ɑ = 0,017)	-0.793651	<0,001 (ɑ = 0,017)	-1.75896	0,01 (ɑ = 0,017)
		Optiflow Back			-0.359712	0,91 (ɑ = 0,017)	-1.07914	<0,001 (ɑ = 0,017)	-1.32322	<0,001 (ɑ = 0,017)
		Optiflow Front versus Back	p-value
		HC PrSc	0,91 (ɑ = 0,017)
		HC Tape	0,01 (ɑ = 0,017)
		CrV	0,33 (ɑ = 0,017)

## Sheet: Scan and merge success rate
Success rates for valid merges and measurements
																								Succespercentage merges		Succespercentage scans
																								HC	CrV	HC	CrV
		Percentage of validly merged scans, taken over all scan sessions and all mergers A,B,C,D		Percentage of scan sessions leading to useful measurement value																			Optiflow voorlangs (n = 19)	1	51.3%	1	63.2%
		HC	CrV	HC	CrV																		Optiflow achterlangs (n = 16)	1	68.8%	1	1
	Optiflow Front (n = 19)	1	0.513	1	0.632																		Totaal (n = 35)	1	59.3%	1	0.8
	Optiflow Back (n = 16)	1	0.688	1	1
	Total (n = 35)	1	0.593	1	0.8

## Sheet: ICC
			Optiflow method	ICC of intrarater variability
				Length	HC PrSc	HC tape	CrV
			Optiflow Front	0.819168	0.973213	0.789509	0.843616
			Optiflow Back		0.978417	0.777861	0.598222
			Optiflow method	ICC of interrater variability
				Length	HC PrSc	HC tape	CrV
			Optiflow Front	0.01	<0,001	<0,001	<0,001
			Optiflow Back		<0,001	0.0213458	0.00600808
			Optiflow method	Intraclass correlation coëfficiënt				Interclass correlation coëfficiënt
				HC PrSc	HC Tape	CrV	Length	HC PrSc	HC Tape	CrV	Length
			Optiflow Front	0.975	0.787	0.844	0.819	-0.000996	-0.00473	-0.00561	0.00134
			Optiflow Back	0.977	0.779	0.597		-0.000861	0.0212	0.00642
